# Supplementary material for: Effects of plant tissue permeability on invasion and population bottlenecks of a phytopathogen
Source: Nat Commun. 2024 Jan 2;15:62. doi: 10.1038/s41467-023-44234-7 (PMC10762237; doi:10.1038/s41467-023-44234-7)
Supplement: Supplementary file 4 — Dataset 1 [file 41467_2023_44234_MOESM4_ESM.xlsx]

## Sheet: Sheet1
ID	Barcode	oligoA	oligoB
t01	GATCTGGCCCGGGTGGGAGATGGTTTGATA	gatcGATCTGGCCCGGGTGGGAGATGGTTTGATA	agctAGCTCGACTATCAAACCATCTCCCACCCGG
t02	GATCAGGGCACCCTGCACTTGGATAAGTGA	gatcGATCAGGGCACCCTGCACTTGGATAAGTGA	agctAGCTGTTATCACTTATCCAAGTGCAGGGTG
t03	GATCGCGGAAGAGTTAAGACCATTGGAAGT	gatcGATCGCGGAAGAGTTAAGACCATTGGAAGT	agctAGCTCCCTACTTCCAATGGTCTTAACTCTT
t04	GATCATAGTTTCGAACCTCGGTTACTAGTC	gatcGATCATAGTTTCGAACCTCGGTTACTAGTC	agctAGCTTTGGGACTAGTAACCGAGGTTCGAAA
t05	GATCAGCCAGTGTAACCCGATGAGGTACCC	gatcGATCAGCCAGTGTAACCCGATGAGGTACCC	agctAGCTTTCTGGGTACCTCATCGGGTTACACT
t06	GATCGTCGAACTGGGCCAGACAACCCGGCG	gatcGATCGTCGAACTGGGCCAGACAACCCGGCG	agctAGCTTTAGCGCCGGGTTGTCTGGCCCAGTT
t07	GATCCGCACTCAAACCCGGGGCCCGACGCG	gatcGATCCGCACTCAAACCCGGGGCCCGACGCG	agctAGCTATGTCGCGTCGGGCCCCGGGTTTGAG
t08	GATCATCAGCTAAGAGTAGGCCGGGAGTGT	gatcGATCATCAGCTAAGAGTAGGCCGGGAGTGT	agctAGCTGTCTACACTCCCGGCCTACTCTTAGC
t09	GATCCTTTGGGGTTGAATAAATCTATTGTA	gatcGATCCTTTGGGGTTGAATAAATCTATTGTA	agctAGCTTTAGTACAATAGATTTATTCAACCCC
t10	GATCTCGGCTTCAACGAGCCGTACAGGTGG	gatcGATCTCGGCTTCAACGAGCCGTACAGGTGG	agctAGCTGGTGCCACCTGTACGGCTCGTTGAAG
t11	GATCTGCTATTCGTCGCCGTTGGTGGTAAC	gatcGATCTGCTATTCGTCGCCGTTGGTGGTAAC	agctAGCTATTAGTTACCACCAACGGCGACGAAT
t12	GATCTTGTAGACCGTCAATTTCAGCCCTCT	gatcGATCTTGTAGACCGTCAATTTCAGCCCTCT	agctAGCTGATAAGAGGGCTGAAATTGACGGTCT
t13	GATCTGTGTTCCTTGCCACTACAATTGTAT	gatcGATCTGTGTTCCTTGCCACTACAATTGTAT	agctAGCTTTAGATACAATTGTAGTGGCAAGGAA
t14	GATCAATCCGGTGTGGCCTCGCGGATCAAC	gatcGATCAATCCGGTGTGGCCTCGCGGATCAAC	agctAGCTCATTGTTGATCCGCGAGGCCACACCG
t15	GATCACCGTCGAACGGTTTTATGAGGAACT	gatcGATCACCGTCGAACGGTTTTATGAGGAACT	agctAGCTGATCAGTTCCTCATAAAACCGTTCGA
t16	GATCCTCATGCCATAGGAGTCGCGTGCGCA	gatcGATCCTCATGCCATAGGAGTCGCGTGCGCA	agctAGCTCCGTTGCGCACGCGACTCCTATGGCA
t17	GATCTGAGGCGACTCTAACGAGTCTGTATC	gatcGATCTGAGGCGACTCTAACGAGTCTGTATC	agctAGCTTATTGATACAGACTCGTTAGAGTCGC
t18	GATCGGCGATGTAACCTTCAGACTCTGTAG	gatcGATCGGCGATGTAACCTTCAGACTCTGTAG	agctAGCTTGGTCTACAGAGTCTGAAGGTTACAT
t19	GATCTGCGAACTGTATAGCACGTGTCCGAC	gatcGATCTGCGAACTGTATAGCACGTGTCCGAC	agctAGCTACTAGTCGGACACGTGCTATACAGTT
t20	GATCAACGTCTATCAAGCTCTCTTGCGAAA	gatcGATCAACGTCTATCAAGCTCTCTTGCGAAA	agctAGCTCCCGTTTCGCAAGAGAGCTTGATAGA
t21	GATCTTACAGGACTTTCGAAATAAGGGTGG	gatcGATCTTACAGGACTTTCGAAATAAGGGTGG	agctAGCTAATGCCACCCTTATTTCGAAAGTCCT
t22	GATCCTCGGCGTTGTGTGTCAAATGGCGTA	gatcGATCCTCGGCGTTGTGTGTCAAATGGCGTA	agctAGCTGATCTACGCCATTTGACACACAACGC
t23	GATCCGCTATGACATTCTGATGTCACACCT	gatcGATCCGCTATGACATTCTGATGTCACACCT	agctAGCTCGTCAGGTGTGACATCAGAATGTCAT
t24	GATCGCAATACCGCGATCTGCATCGGGTGA	gatcGATCGCAATACCGCGATCTGCATCGGGTGA	agctAGCTGGACTCACCCGATGCAGATCGCGGTA
t25	GATCAATGGCCGCTCGATTACGAATATTAT	gatcGATCAATGGCCGCTCGATTACGAATATTAT	agctAGCTGACGATAATATTCGTAATCGAGCGGC
t26	GATCGAGCTGCTTCTCAGGATTCACGCCAT	gatcGATCGAGCTGCTTCTCAGGATTCACGCCAT	agctAGCTCCTAATGGCGTGAATCCTGAGAAGCA
t27	GATCTATCCCGCGAGAGACTACACCGTGGA	gatcGATCTATCCCGCGAGAGACTACACCGTGGA	agctAGCTGAAGTCCACGGTGTAGTCTCTCGCGG
t28	GATCCAGCGCTAGACTGCATCTTATGGAGT	gatcGATCCAGCGCTAGACTGCATCTTATGGAGT	agctAGCTCTTGACTCCATAAGATGCAGTCTAGC
t29	GATCCTCAGTCCGGAGATATGATCAATCAT	gatcGATCCTCAGTCCGGAGATATGATCAATCAT	agctAGCTTGGCATGATTGATCATATCTCCGGAC
t30	GATCACTTGCCCGGTAAAGTGCATCGTTCG	gatcGATCACTTGCCCGGTAAAGTGCATCGTTCG	agctAGCTTTATCGAACGATGCACTTTACCGGGC
t31	GATCGAAGGGCATTAACTTCCCAAGCTACG	gatcGATCGAAGGGCATTAACTTCCCAAGCTACG	agctAGCTCCATCGTAGCTTGGGAAGTTAATGCC
t32	GATCTGGATTGACTCTATGACGGTATCTGC	gatcGATCTGGATTGACTCTATGACGGTATCTGC	agctAGCTATCAGCAGATACCGTCATAGAGTCAA
t33	GATCCCTCGAGATATTGGGTAGGATACTCT	gatcGATCCCTCGAGATATTGGGTAGGATACTCT	agctAGCTGCGCAGAGTATCCTACCCAATATCTC
t34	GATCTTGAGATGTAAGGACCCACGCGATAT	gatcGATCTTGAGATGTAAGGACCCACGCGATAT	agctAGCTTAACATATCGCGTGGGTCCTTACATC
t35	GATCCGTCCGATACGTAGATTGTCATACAC	gatcGATCCGTCCGATACGTAGATTGTCATACAC	agctAGCTCGCGGTGTATGACAATCTACGTATCG
t36	GATCTTAAGGCCGCTTGGACGGCGAACAAT	gatcGATCTTAAGGCCGCTTGGACGGCGAACAAT	agctAGCTAAGTATTGTTCGCCGTCCAAGCGGCC
t37	GATCTGCCTGAGAGAACTTATTGGTTAGAA	gatcGATCTGCCTGAGAGAACTTATTGGTTAGAA	agctAGCTGGTCTTCTAACCAATAAGTTCTCTCA
t38	GATCCGTCCGATACGTAGATTGTCATACAC	gatcGATCCGTCCGATACGTAGATTGTCATACAC	agctAGCTCGCGGTGTATGACAATCTACGTATCG
t39	GATCCGTGTACGTCAGATTGAGCTGATGTA	gatcGATCCGTGTACGTCAGATTGAGCTGATGTA	agctAGCTAATCTACATCAGCTCAATCTGACGTA
t40	GATCTGAGATCTCATCCAGTATGTGAATAC	gatcGATCTGAGATCTCATCCAGTATGTGAATAC	agctAGCTCCGAGTATTCACATACTGGATGAGAT
t41	GATCCGGAGTCCACTTGTGTGACCCTCTAT	gatcGATCCGGAGTCCACTTGTGTGACCCTCTAT	agctAGCTTTCCATAGAGGGTCACACAAGTGGAC
t42	GATCACAGAGAATGTTCCGTATCGATCCGA	gatcGATCACAGAGAATGTTCCGTATCGATCCGA	agctAGCTGCTATCGGATCGATACGGAACATTCT
t43	GATCCGGTAGGGAGACCGAGAATCTATCGG	gatcGATCCGGTAGGGAGACCGAGAATCTATCGG	agctAGCTTAGCCCGATAGATTCTCGGTCTCCCT
t44	GATCCTCAGCCCGTGTTGTATAGACCCCTT	gatcGATCCTCAGCCCGTGTTGTATAGACCCCTT	agctAGCTACTCAAGGGGTCTATACAACACGGGC
t45	GATCTGGTTCAGGACCGAACCGGCAGGCGA	gatcGATCTGGTTCAGGACCGAACCGGCAGGCGA	agctAGCTAGTGTCGCCTGCCGGTTCGGTCCTGA
t46	GATCCCTACGTGTTGTGACAAATTCATGCG	gatcGATCCCTACGTGTTGTGACAAATTCATGCG	agctAGCTACTGCGCATGAATTTGTCACAACACG
t47	GATCTGCACGATGCTAACGTTCGAGCCATG	gatcGATCTGCACGATGCTAACGTTCGAGCCATG	agctAGCTAGTACATGGCTCGAACGTTAGCATCG
t48	GATCGCGCCTATTGAAACATGACGGAGAGT	gatcGATCGCGCCTATTGAAACATGACGGAGAGT	agctAGCTAAGAACTCTCCGTCATGTTTCAATAG
t49	GATCAGTCGGATCCCAGCATGTATGGCAAA	gatcGATCAGTCGGATCCCAGCATGTATGGCAAA	agctAGCTGGTGTTTGCCATACATGCTGGGATCC
t50	GATCGTAGCCTCTAGACGAATGCTAACCGT	gatcGATCGTAGCCTCTAGACGAATGCTAACCGT	agctAGCTTCTCACGGTTAGCATTCGTCTAGAGG
t51	GATCATGCAAACGTGCTGCACTAATTCGCA	gatcGATCATGCAAACGTGCTGCACTAATTCGCA	agctAGCTTTCGTGCGAATTAGTGCAGCACGTTT
t52	GATCGCAACTGAGATCGTGCGAGCCGTACC	gatcGATCGCAACTGAGATCGTGCGAGCCGTACC	agctAGCTGATTGGTACGGCTCGCACGATCTCAG
t53	GATCTGTCACTAAAACTTTCCAAACACCCC	gatcGATCTGTCACTAAAACTTTCCAAACACCCC	agctAGCTACACGGGGTGTTTGGAAAGTTTTAGT
t54	GATCGTACTAGTTTAAGTACGGAACCGATC	gatcGATCGTACTAGTTTAAGTACGGAACCGATC	agctAGCTATCAGATCGGTTCCGTACTTAAACTA
t55	GATCACATCCGGGATTGACCGTTTCAACGT	gatcGATCACATCCGGGATTGACCGTTTCAACGT	agctAGCTTCACACGTTGAAACGGTCAATCCCGG
t56	GATCACATCTACTATCAGGCAACTACGCTG	gatcGATCACATCTACTATCAGGCAACTACGCTG	agctAGCTTCGTCAGCGTAGTTGCCTGATAGTAG
t57	GATCTGCTCCGCCTCCTCCTGTTGGACATC	gatcGATCTGCTCCGCCTCCTCCTGTTGGACATC	agctAGCTGGTGGATGTCCAACAGGAGGAGGCGG
t58	GATCTACATCCTACTACCCGTTTCATTACC	gatcGATCTACATCCTACTACCCGTTTCATTACC	agctAGCTATATGGTAATGAAACGGGTAGTAGGA
t59	GATCATTCCGAGCGGTTGCCCCTAAACCCC	gatcGATCATTCCGAGCGGTTGCCCCTAAACCCC	agctAGCTATAGGGGGTTTAGGGGCAACCGCTCG
t60	GATCGCGCCCACGACTATGCTGCTGGTTCT	gatcGATCGCGCCCACGACTATGCTGCTGGTTCT	agctAGCTGATGAGAACCAGCAGCATAGTCGTGG
t61	GATCCGATACTGAACGAATCGATGCACACT	gatcGATCCGATACTGAACGAATCGATGCACACT	agctAGCTAGGGAGTGTGCATCGATTCGTTCAGT
t62	GATCCGGTTTGTTATCCTTCCGGGGGCAAG	gatcGATCCGGTTTGTTATCCTTCCGGGGGCAAG	agctAGCTCAATCTTGCCCCCGGAAGGATAACAA
t63	GATCCCTCCTTCGCGTTTCTATCAATATTA	gatcGATCCCTCCTTCGCGTTTCTATCAATATTA	agctAGCTGCCGTAATATTGATAGAAACGCGAAG
t64	GATCGCGTAATATGGTATCCGGGTCTTACA	gatcGATCGCGTAATATGGTATCCGGGTCTTACA	agctAGCTGCCATGTAAGACCCGGATACCATATT
t65	GATCTGGCCGGGCTATACCAGAATTGTTCG	gatcGATCTGGCCGGGCTATACCAGAATTGTTCG	agctAGCTACGCCGAACAATTCTGGTATAGCCCG
t66	GATCCGGTCTACCTAATCCACCCATTCATC	gatcGATCCGGTCTACCTAATCCACCCATTCATC	agctAGCTTATCGATGAATGGGTGGATTAGGTAG
t67	GATCCAGTTTTATAATACTGGCGTGACGAT	gatcGATCCAGTTTTATAATACTGGCGTGACGAT	agctAGCTCCAGATCGTCACGCCAGTATTATAAA
t68	GATCCCGCGGTTCCGGCAGTTCCGGAAGAG	gatcGATCCCGCGGTTCCGGCAGTTCCGGAAGAG	agctAGCTCACACTCTTCCGGAACTGCCGGAACC
t69	GATCCGATGAGGGCGAACGCGTATGGGCTT	gatcGATCCGATGAGGGCGAACGCGTATGGGCTT	agctAGCTTGCAAAGCCCATACGCGTTCGCCCTC
t70	GATCGCCTTAGAGGGCGCGATAAAGCTTTG	gatcGATCGCCTTAGAGGGCGCGATAAAGCTTTG	agctAGCTCGGACAAAGCTTTATCGCGCCCTCTA
t71	GATCTCCTTGAAAACGCACAATCATACAAG	gatcGATCTCCTTGAAAACGCACAATCATACAAG	agctAGCTCCCACTTGTATGATTGTGCGTTTTCA
t72	GATCCGGGGAGGGGTGGATATACTGGCGTC	gatcGATCCGGGGAGGGGTGGATATACTGGCGTC	agctAGCTGGTGGACGCCAGTATATCCACCCCTC
t73	GATCCCCTCGTTATTGTAGTCCCGAGGGGC	gatcGATCCCCTCGTTATTGTAGTCCCGAGGGGC	agctAGCTAATAGCCCCTCGGGACTACAATAACG
t74	GATCTCGTGCATGCCAGAGTTGCTGGGGTT	gatcGATCTCGTGCATGCCAGAGTTGCTGGGGTT	agctAGCTACACAACCCCAGCAACTCTGGCATGC
t75	GATCTTGTGTGTTGTGTAGTAGCGGTCGGT	gatcGATCTTGTGTGTTGTGTAGTAGCGGTCGGT	agctAGCTTAGTACCGACCGCTACTACACAACAC
t76	GATCGGGTTTGGGAGGTTCGGGGGCGTGTA	gatcGATCGGGTTTGGGAGGTTCGGGGGCGTGTA	agctAGCTTCGCTACACGCCCCCGAACCTCCCAA
t77	GATCCGATCGTAAGGTTTGTATTTTGTCTC	gatcGATCCGATCGTAAGGTTTGTATTTTGTCTC	agctAGCTAGAAGAGACAAAATACAAACCTTACG
t78	GATCTGAGGATGGTACCCGTCAAAGTGTTG	gatcGATCTGAGGATGGTACCCGTCAAAGTGTTG	agctAGCTCCAGCAACACTTTGACGGGTACCATC
t79	GATCCCTCGTTCCTTTGCGTATAGATCTTT	gatcGATCCCTCGTTCCTTTGCGTATAGATCTTT	agctAGCTACCAAAAGATCTATACGCAAAGGAAC
t80	GATCCACATGATGCGTACGCCCATCTAATA	gatcGATCCACATGATGCGTACGCCCATCTAATA	agctAGCTGATGTATTAGATGGGCGTACGCATCA
t81	GATCTTCTGGTTTATCCTAATATCGTCCAG	gatcGATCTTCTGGTTTATCCTAATATCGTCCAG	agctAGCTATGCCTGGACGATATTAGGATAAACC
t82	GATCATCGTGACGGTTGCTGACTTGATGTT	gatcGATCATCGTGACGGTTGCTGACTTGATGTT	agctAGCTAAACAACATCAAGTCAGCAACCGTCA
t83	GATCGTTAGGAGTCCGGGCACGAAAGGTGT	gatcGATCGTTAGGAGTCCGGGCACGAAAGGTGT	agctAGCTACACACACCTTTCGTGCCCGGACTCC
t84	GATCTGTGCCTTCGGGGAGTTCTGTGATGG	gatcGATCTGTGCCTTCGGGGAGTTCTGTGATGG	agctAGCTTGGACCATCACAGAACTCCCCGAAGG
t85	GATCGGTGACGTTGTGATGGTGGCGAGGTG	gatcGATCGGTGACGTTGTGATGGTGGCGAGGTG	agctAGCTAACGCACCTCGCCACCATCACAACGT
t86	GATCATTTCGGCAGAGTTCCCGTCTTGAAA	gatcGATCATTTCGGCAGAGTTCCCGTCTTGAAA	agctAGCTAAGCTTTCAAGACGGGAACTCTGCCG
t87	GATCAATGCTGATCTCGATTAGGGGATTGC	gatcGATCAATGCTGATCTCGATTAGGGGATTGC	agctAGCTGGTTGCAATCCCCTAATCGAGATCAG
t88	GATCTGGGAGTTGTCAGATTTATTATTGGT	gatcGATCTGGGAGTTGTCAGATTTATTATTGGT	agctAGCTCTATACCAATAATAAATCTGACAACT
t89	GATCGCGTTTAGTAGTATAGTGGGCGATAA	gatcGATCGCGTTTAGTAGTATAGTGGGCGATAA	agctAGCTCAGTTTATCGCCCACTATACTACTAA
t90	GATCCAACTCTCTACGCCCTCTTCAAGAGC	gatcGATCCAACTCTCTACGCCCTCTTCAAGAGC	agctAGCTTCCAGCTCTTGAAGAGGGCGTAGAGA
