# Supplementary material for: Effects of plant tissue permeability on invasion and population bottlenecks of a phytopathogen
Source: Nat Commun. 2024 Jan 2;15:62. doi: 10.1038/s41467-023-44234-7 (PMC10762237; doi:10.1038/s41467-023-44234-7)
Supplement: Supplementary file 5 — Dataset 2 [file 41467_2023_44234_MOESM5_ESM.xlsx]

## Sheet: Sheet1
	Inoculation	Discription	InoculationID	Type	Repeat	t01	t02	t03	t04	t05	t06	t07	t08	t09	t10	t11	t12	t13	t14	t15	t16	t17	t18	t19	t20	t21	t22	t23	t24	t25	t26	t27	t28	t29	t30	t31	t32	t33	t34	t35	t36	t37	t38	t39	t40	t41	t42	t43	t44
In01	Initial	Inoculum	IN01	Resistant	1	408	432	528	683	391	422	797	649	511	784	0	774	629	433	616	219	1500	232	577	334	103	664	549	582	672	382	356	263	460	189	350	248	623	1224	504	414	584	504	687	634	1452	246	599	652
In02	Initial	Inoculum	IN02	Resistant	2	415	354	577	542	446	417	643	573	523	551	501	551	516	418	426	197	1127	301	532	342	373	538	485	658	589	464	333	246	455	197	472	210	538	598	479	378	515	479	357	432	1286	193	554	542
In03	Initial	Inoculum	IN03	Resistant	3	497	593	691	599	534	475	523	753	541	834	606	639	556	590	643	281	1125	739	660	498	0	655	600	608	603	308	350	343	586	315	553	374	531	717	631	474	575	631	650	641	1606	343	498	664
In04	Initial	Inoculum	IN04	Resistant	4	254	282	356	484	316	261	454	386	254	431	1	353	314	278	407	153	772	0	441	211	246	400	204	214	367	237	159	128	342	93	343	200	334	2	373	247	399	373	401	400	724	294	433	372
In05	Initial	Inoculum	IN05	Resistant	5	436	421	756	516	334	419	852	580	323	753	0	731	614	439	554	354	1544	149	581	337	76	692	356	349	656	288	410	424	449	359	403	320	666	1302	451	418	628	451	676	440	1048	113	656	564
In06	Initial	Inoculum	IN06	Resistant	6	398	330	1199	656	568	44	693	608	570	522	469	639	659	455	457	288	1416	167	505	353	293	544	516	539	779	496	375	295	463	305	570	314	711	739	555	432	471	555	430	302	1426	134	709	449
In07	Initial	Inoculum	IN07	Resistant	7	408	432	528	683	391	422	797	649	511	784	0	774	629	433	616	219	1500	232	577	334	103	664	549	582	672	382	356	263	460	189	350	248	623	1224	504	414	584	504	687	634	1452	246	599	652
In08	Initial	Inoculum	IN08	Resistant	8	415	354	577	542	446	417	643	573	523	551	501	551	516	418	426	197	1127	301	532	342	373	538	485	658	589	464	333	246	455	197	472	210	538	598	479	378	515	479	357	432	1286	193	554	542
In09	Initial	Inoculum	IN09	Resistant	9	497	593	691	599	534	475	523	753	541	834	606	639	556	590	643	281	1125	739	660	498	0	655	600	608	603	308	350	343	586	315	553	374	531	717	631	474	575	631	650	641	1606	343	498	664
In10	Initial	Inoculum	IN10	Resistant	10	254	282	356	484	316	261	454	386	254	431	1	353	314	278	407	153	772	0	441	211	246	400	204	214	367	237	159	128	342	93	343	200	334	2	373	247	399	373	401	400	724	294	433	372
In11	Initial	Inoculum	IN11	Resistant	11	436	421	756	516	334	419	852	580	323	753	0	731	614	439	554	354	1544	149	581	337	76	692	356	349	656	288	410	424	449	359	403	320	666	1302	451	418	628	451	676	440	1048	113	656	564
In12	Initial	Inoculum	IN12	Resistant	12	398	330	1199	656	568	44	693	608	570	522	469	639	659	455	457	288	1416	167	505	353	293	544	516	539	779	496	375	295	463	305	570	314	711	739	555	432	471	555	430	302	1426	134	709	449
In13	Initial	Inoculum	IN01	Susceptible	1	408	432	528	683	391	422	797	649	511	784	0	774	629	433	616	219	1500	232	577	334	103	664	549	582	672	382	356	263	460	189	350	248	623	1224	504	414	584	504	687	634	1452	246	599	652
In14	Initial	Inoculum	IN02	Susceptible	2	415	354	577	542	446	417	643	573	523	551	501	551	516	418	426	197	1127	301	532	342	373	538	485	658	589	464	333	246	455	197	472	210	538	598	479	378	515	479	357	432	1286	193	554	542
In15	Initial	Inoculum	IN03	Susceptible	3	497	593	691	599	534	475	523	753	541	834	606	639	556	590	643	281	1125	739	660	498	0	655	600	608	603	308	350	343	586	315	553	374	531	717	631	474	575	631	650	641	1606	343	498	664
In16	Initial	Inoculum	IN04	Susceptible	4	254	282	356	484	316	261	454	386	254	431	1	353	314	278	407	153	772	0	441	211	246	400	204	214	367	237	159	128	342	93	343	200	334	2	373	247	399	373	401	400	724	294	433	372
In17	Initial	Inoculum	IN05	Susceptible	5	436	421	756	516	334	419	852	580	323	753	0	731	614	439	554	354	1544	149	581	337	76	692	356	349	656	288	410	424	449	359	403	320	666	1302	451	418	628	451	676	440	1048	113	656	564
In18	Initial	Inoculum	IN06	Susceptible	6	398	330	1199	656	568	44	693	608	570	522	469	639	659	455	457	288	1416	167	505	353	293	544	516	539	779	496	375	295	463	305	570	314	711	739	555	432	471	555	430	302	1426	134	709	449
In19	Initial	Inoculum	IN07	Susceptible	7	408	432	528	683	391	422	797	649	511	784	0	774	629	433	616	219	1500	232	577	334	103	664	549	582	672	382	356	263	460	189	350	248	623	1224	504	414	584	504	687	634	1452	246	599	652
In20	Initial	Inoculum	IN08	Susceptible	8	415	354	577	542	446	417	643	573	523	551	501	551	516	418	426	197	1127	301	532	342	373	538	485	658	589	464	333	246	455	197	472	210	538	598	479	378	515	479	357	432	1286	193	554	542
In21	Initial	Inoculum	IN09	Susceptible	9	497	593	691	599	534	475	523	753	541	834	606	639	556	590	643	281	1125	739	660	498	0	655	600	608	603	308	350	343	586	315	553	374	531	717	631	474	575	631	650	641	1606	343	498	664
In22	Initial	Inoculum	IN10	Susceptible	10	254	282	356	484	316	261	454	386	254	431	1	353	314	278	407	153	772	0	441	211	246	400	204	214	367	237	159	128	342	93	343	200	334	2	373	247	399	373	401	400	724	294	433	372
In23	Initial	Inoculum	IN11	Susceptible	11	436	421	756	516	334	419	852	580	323	753	0	731	614	439	554	354	1544	149	581	337	76	692	356	349	656	288	410	424	449	359	403	320	666	1302	451	418	628	451	676	440	1048	113	656	564
In24	Initial	Inoculum	IN12	Susceptible	12	398	330	1199	656	568	44	693	608	570	522	469	639	659	455	457	288	1416	167	505	353	293	544	516	539	779	496	375	295	463	305	570	314	711	739	555	432	471	555	430	302	1426	134	709	449
AC01	IR	Intact roots	IR01	Susceptible	1	0	3	25	1	7	2	2	10	10	0	1	7	10	5	0	0	2	1	2	0	5	4	4	1	4	3	0	0	3	0	1	0	2	11	4	1	4	4	2	1	15	0	4	0
AC02	IR	Intact roots	IR02	Susceptible	2	54856	1	8	2	1	1	0	6	0	3	6	2	2	2	2	0	6	0	1	1	0	2	1	3	2	2	3	0	0	0	0	0	0	4	2	1	1	2	3	1	4	0	0	0
AC03	IR	Intact roots	IR03	Susceptible	3	31536	2	6	0	10	0	3	2	2	1	0	0	2	0	1	0	6	1	1	2	1	1	0	1	2	0	8	0	3	0	0	0	0	11	0	0	9	0	1	1	2	0	9	0
AC04	IR	Intact roots	IR04	Susceptible	4	6	1	7	1	0	0	4	3	2	1	2	1	4	0	1	0	7	0	1	6	0	6	2	2	3	0	7	0	1	0	0	0	0	1	0	6	48768	0	3	1	6	0	0	0
AC05	IR	Intact roots	IR05	Susceptible	5	34	0	7	4	4	2	1	4	1	4	1	2	1	0	2	0	3	0	753	1	2	3	5	2	5	0	2	0	3	0	0	0	1	19	75	4	2	75	0	14	7	0	12	0
AC06	IR	Intact roots	IR06	Susceptible	6	5	2	2	1	6	0	0	4	1	5	13	2	0	2	0	0	4	0	2	1	1	4	4	0	1	1	29534	0	1	0	0	0	1	41	0	8	8	0	0	0	6412	0	3	0
AC07	IR	Intact roots	IR07	Susceptible	7	4	3	10	2	3	1	3	5	3	1	3	237	1	35	0	0	2538	0	3	2	1	1671	2	1	3	0	4	0	2	0	0	0	1	1	0	281	1099	0	1	1046	2	0	0	0
AC08	IR	Intact roots	IR08	Susceptible	8	4	134	19	0	4	1	0	10	1	1	6	4	62	3	4	0	460	0	27808	1	1	8	161	148	4	165	2	0	4	0	0	0	1	4	14	1	2	14	6	2	1409	1	8	0
AC09	IR	Intact roots	IR09	Susceptible	9	1	2	6	5	5	3	2	7	6	5	0	19	4	3	2	0	22	0	3	2	1	4	7	0	4	8	0	0	1	0	0	0	2	14	2	19	4	2	0	1	4	0	3	0
AC10	IR	Intact roots	IR10	Susceptible	10	34	3	9	3	9226	1	3	3	6	5	0	3	0	24	3	0	16	1	3	0	1	37	3	3	0	0	18	0	30	0	450	0	3	10	7	2	3	7	1	0	1639	0	10897	0
AC11	IR	Intact roots	IR11	Susceptible	11	2	1	775	2	1	1	22	5	0	21	0	93	0	6	5	0	8	0	217	445	0	19	5	1	2	25	2	0	63	0	0	0	1	855	1	346	1	1	1	380	12	0	3	0
AC12	IR	Intact roots	IR12	Susceptible	12	3	0	7	2	1	0	1	3	4	0	4	2	1	0	0	0	6108	1	2	1967	0	3	0	1	1	2	7	0	0	0	0	0	1	2	0	5213	7	0	2	1	3	0	3	0
AC13	WR	Wounded roots	WR01	Susceptible	1	315	402	2817	426	404	403	524	562	359	662	0	456	121	406	389	0	712	0	59	411	354	452	298	206	285	369	114	0	449	0	65	1	546	0	659	940	389	659	529	387	1096	138	480	113
AC14	WR	Wounded roots	WR02	Susceptible	2	370	439	3326	481	467	419	546	530	338	691	0	453	119	405	386	0	748	0	67	686	367	458	271	184	267	405	143	0	429	0	10	0	541	0	589	4151	413	589	559	323	1075	154	472	139
AC15	WR	Wounded roots	WR03	Susceptible	3	250	236	2273	276	290	239	306	338	171	489	0	258	87	346	237	0	450	0	31	288	194	327	181	266	168	297	64	0	274	0	15	0	395	0	466	1705	229	466	439	195	648	103	262	69
AC16	WR	Wounded roots	WR04	Susceptible	4	285	306	1841	411	390	304	467	474	299	598	0	429	86	365	336	0	517	0	44	234	272	386	238	207	231	277	68	0	348	0	20	0	437	0	512	743	315	512	477	291	897	114	386	56
AC17	WR	Wounded roots	WR05	Susceptible	5	433	439	1649	464	453	349	497	512	303	644	0	433	128	380	379	0	717	0	43	461	349	506	237	218	240	392	110	0	401	0	17	0	492	1	564	888	438	564	533	373	942	220	420	45
AC18	WR	Wounded roots	WR06	Susceptible	6	343	389	2912	402	409	350	502	471	270	706	0	436	116	369	345	0	619	0	43	392	322	410	185	168	233	413	114	0	389	0	6	0	543	0	530	2396	370	530	449	306	1141	121	402	132
AC19	WR	Wounded roots	WR07	Susceptible	7	495	770	3220	688	598	856	896	855	475	816	0	551	779	799	694	1	658	140	993	456	609	606	1065	925	666	678	454	5	630	0	5	14	783	965	924	626	630	924	807	389	1480	69	758	53
AC20	WR	Wounded roots	WR08	Susceptible	8	342	397	2758	424	383	505	595	561	361	943	0	436	509	432	416	0	401	120	527	318	346	399	599	640	460	423	357	0	354	0	2	4	448	601	463	344	365	463	523	298	1089	72	444	101
AC21	WR	Wounded roots	WR09	Susceptible	9	408	639	4366	606	525	648	829	798	553	950	0	623	686	686	699	0	534	200	850	446	452	615	924	950	729	579	433	0	522	2	2	14	776	803	785	500	497	785	1273	374	1655	68	711	101
AC22	WR	Wounded roots	WR10	Susceptible	10	182	238	2378	504	217	231	701	558	513	753	0	497	571	319	504	1	419	121	658	338	157	446	926	781	583	150	234	1	346	0	3	6	732	414	702	254	432	702	656	297	1110	44	540	58
AC23	WR	Wounded roots	WR11	Susceptible	11	239	306	2531	431	311	353	665	806	637	1101	0	723	728	234	446	0	477	161	874	458	219	512	1092	1476	799	204	252	3	388	0	49	4	1471	535	1166	225	401	1166	836	338	1551	54	521	108
AC24	WR	Wounded roots	WR12	Susceptible	12	277	399	2536	433	371	478	592	936	750	1033	0	754	879	180	387	0	407	140	798	539	346	379	1068	1215	933	227	244	0	430	1	3	13	1100	633	1233	169	393	1233	858	448	1650	77	356	76
AC25	DXI	Direct xylem inoculation	DXI01	Susceptible	1	165	151	585	200	212	21	286	442	347	399	212	428	437	368	337	0	439	65	520	141	141	340	293	441	524	170	142	0	224	0	8	0	409	291	305	179	269	305	305	142	594	20	325	3
AC26	DXI	Direct xylem inoculation	DXI02	Susceptible	2	246	326	1817	513	308	331	852	552	533	525	3	439	398	282	322	0	1579	35	457	148	72	426	377	479	835	250	258	0	245	0	5	0	552	1248	726	417	368	726	717	220	1040	42	482	379
AC27	DXI	Direct xylem inoculation	DXI03	Susceptible	3	490	248	1522	535	405	27	482	535	585	555	403	427	582	316	296	0	829	117	614	205	206	460	493	330	1483	507	303	0	316	0	1	0	580	503	348	386	341	348	268	251	1758	42	328	28
AC28	DXI	Direct xylem inoculation	DXI04	Susceptible	4	335	302	1358	348	276	46	460	404	356	499	302	431	383	338	249	0	683	123	461	213	219	293	434	507	470	357	246	0	393	0	1	0	466	455	422	376	305	422	345	143	933	30	332	12
AC29	DXI	Direct xylem inoculation	DXI05	Susceptible	5	421	236	1681	358	249	45	381	514	591	503	450	648	593	487	418	0	1102	101	453	208	215	421	598	430	554	338	239	0	400	0	0	0	695	726	443	440	280	443	594	291	1047	33	419	2
AC30	DXI	Direct xylem inoculation	DXI06	Susceptible	6	244	261	1302	345	254	336	362	363	299	482	0	482	315	268	378	0	1376	56	378	179	98	351	301	384	428	280	225	0	317	0	4	0	445	882	389	338	247	389	325	243	702	20	547	4
AC31	DXI	Direct xylem inoculation	DXI07	Susceptible	7	337	281	1537	318	369	42	825	377	317	245	418	370	420	524	270	0	692	133	528	190	231	393	577	369	427	225	190	0	363	0	0	0	329	390	458	451	302	458	182	301	654	46	331	15
AC32	DXI	Direct xylem inoculation	DXI08	Susceptible	8	242	207	851	392	400	190	508	374	363	564	7	597	399	226	392	0	1254	127	405	190	87	283	422	546	403	424	402	0	328	0	22	0	327	1212	388	369	255	388	414	769	915	28	266	11
AC33	DXI	Direct xylem inoculation	DXI09	Susceptible	9	384	350	2095	504	197	557	643	956	320	465	4	789	1444	373	487	0	2823	82	591	248	76	377	317	404	694	343	184	0	390	0	5	0	728	637	738	433	785	738	440	318	895	26	673	3
AC34	DXI	Direct xylem inoculation	DXI10	Susceptible	10	663	332	2136	585	414	50	439	775	433	576	541	426	908	621	331	0	1217	53	384	157	218	540	796	422	1322	404	452	0	249	0	0	0	485	528	564	635	449	564	505	536	1144	28	733	11
AC35	DXI	Direct xylem inoculation	DXI11	Susceptible	11	401	356	1666	524	390	50	558	1078	552	1360	514	569	698	370	279	0	1037	104	675	224	239	424	619	510	733	297	232	0	452	0	1	0	591	722	648	596	418	648	619	243	1278	28	698	5
AC36	DXI	Direct xylem inoculation	DXI12	Susceptible	12	163	182	616	171	190	227	243	280	211	319	147	234	189	192	178	1	395	100	258	126	0	197	165	184	247	182	130	0	185	0	1	1	215	335	224	214	217	224	163	155	689	18	191	8
HW01	IR	Intact roots	IR01	Resistant	1	1	0	11	21	0	57	1	0	0	1	0	0	0	0	0	0	0	0	0	0	0	2	1	0	0	0	0	0	0	0	0	0	0	0	0	0	2	0	39	7	1	0	1	0
HW02	IR	Intact roots	IR02	Resistant	2	1	0	16	3	4	6	1	4	51	6	0	1	1	5	2	2	4	2	3	12	1	1	5	0	1	10	0	0	2	0	0	0	2	0	5	2	2	5	3	1	3	0	3	0
HW03	IR	Intact roots	IR03	Resistant	3	0	0	24724	2	3	1435	1	1	2	0	0	2	0	2	277	0	4	1	0	5	2	1463	0	0	892	0	0	0	0	0	0	0	2	0	1	2	682	1	1045	0	2	1	0	0
HW04	IR	Intact roots	IR04	Resistant	4	0	3	12	1	3	0	2	3	8	3	0	3	1	16831	0	0	2	1	0	13297	0	0	1	0	3	4	1	0	1	0	0	0	0	0	0	4	1	0	4	1	5	0	1	1
HW05	IR	Intact roots	IR05	Resistant	5	1	1	4	0	0	1	1	0	2	2	0	3060	1	0	2	0	7	1	1	0	1	0	2	0	0	1	0	1	7421	0	0	0	5587	0	2	0	1	2	3	1	0	193	0	1
HW06	IR	Intact roots	IR06	Resistant	6	0	0	52	0	0	6	0	0	8	0	0	1	0	2	2	0	2	2	0	2	0	3	0	1	1	2	0	0	2	2	0	0	2	0	1	4	4	1	4	1	0	0	0	0
HW07	IR	Intact roots	IR07	Resistant	7	0	0	1458	11	1	2	2	0	3	1	0	0	0	2	0	1	4	0	0	2	0	0	0	0	18	2	0	0	0	0	0	0	1	0	2	10	0	2	9	0	28	0	0	0
HW08	IR	Intact roots	IR08	Resistant	8	4	3	39	4	0	3	2	1	0	3	0	1	0	620	3	1	5	2	0	1098	1	0	1	1	1	0	0	0	3	0	0	0	1	0	368	3	344	368	1	0	3147	0	3	1
HW09	IR	Intact roots	IR09	Resistant	9	0	170	41	253	5	622	2862	606	50	7	0	0	490	6	0	0	282	4	4	40	3	6	0	0	14	41	0	0	2	0	0	0	4	3	480	310	2	480	16	1	792	0	195	0
HW10	IR	Intact roots	IR10	Resistant	10	4	0	60	4	3	3	12	1	3	12	0	4	10	5	9	0	11	1	5	9	7	4	8	5	1	14	0	0	1	0	0	0	2	0	2	1	26789	2	2	2	10	52	4	2
HW11	IR	Intact roots	IR11	Resistant	11	0	2	14	14	3	22	0	13	26	1	0	3	0	0	223	4	12	15	0	12749	1645	0	2	4	2	1	1	2	59	0	0	1	3	3	3	7	2	3	2	0	7	2	4	0
HW12	IR	Intact roots	IR12	Resistant	12	0	4	21717	1	81	266	3	1	4	1004	0	0	0	1	4	0	118	2	1	7610	2	258	3	0	1	4	0	0	1	0	1	0	3	4	3	1	201	3	2	0	2	0	2	0
HW13	WR	Wounded roots	WR01	Resistant	1	398	0	3321	476	305	404	246	109	771	233	0	289	0	278	102	3	131	131	4	3	108	342	196	0	146	259	0	0	66	0	28	0	287	0	989	0	574	989	68	0	867	0	0	2
HW14	WR	Wounded roots	WR02	Resistant	2	506	448	1057	335	242	205	274	512	144	735	1	439	65	277	390	11	920	112	37	428	301	259	170	57	103	507	173	0	367	0	9	0	253	2	636	429	484	636	378	127	803	75	201	13
HW15	WR	Wounded roots	WR03	Resistant	3	480	243	3590	546	1	1181	115	179	114	1038	0	254	97	359	77	0	71	1	0	1518	99	0	987	281	0	2576	0	0	121	0	8	0	74	0	457	111	687	457	2	45	0	0	541	0
HW16	WR	Wounded roots	WR04	Resistant	4	152	203	2485	385	943	305	557	191	398	1184	0	784	359	480	392	0	488	0	0	697	425	469	237	367	203	172	91	0	452	0	3	0	497	0	377	237	178	377	631	114	1152	123	466	0
HW17	WR	Wounded roots	WR05	Resistant	5	412	624	658	438	479	425	1111	434	246	1277	0	25	35	6	525	10	665	324	64	242	1253	180	187	60	478	517	0	3	304	0	2	3	657	0	1291	679	735	1291	247	332	618	16	650	3
HW18	WR	Wounded roots	WR06	Resistant	6	2	0	1565	611	416	400	9	10	9	1252	0	1	0	225	12	1	13	228	1	226	71	2	1	783	4	707	2	7	1037	0	2	0	2	0	1505	373	8	1505	1560	1	2	44	421	6
HW19	WR	Wounded roots	WR07	Resistant	7	101	38	790	467	14	500	37	60	1903	6	0	81	73	29	71	0	1169	0	0	343	38	31	0	14	141	2344	0	0	135	0	0	0	226	0	192	7675	84	192	67	1	65	2	9	0
HW20	WR	Wounded roots	WR08	Resistant	8	334	38	3764	79	169	52	888	14	8	686	0	206	703	439	493	0	891	1	98	151	277	95	430	352	408	306	0	0	2	0	0	0	164	0	30	1	854	30	0	1	66	95	29	0
HW21	WR	Wounded roots	WR09	Resistant	9	38	0	1849	184	507	248	245	149	464	152	127	67	303	128	72	539	684	3	8	679	277	287	182	144	174	59	39	0	49	0	0	0	187	0	754	22	442	754	43	53	49	42	64	0
HW22	WR	Wounded roots	WR10	Resistant	10	397	245	2039	186	361	240	347	193	267	176	0	132	25	255	386	38	1144	21	39	224	407	122	29	66	253	436	124	0	815	0	2	2	243	0	351	285	624	351	205	80	232	21	296	5
HW23	WR	Wounded roots	WR11	Resistant	11	257	400	5309	146	274	162	591	257	490	703	0	234	37	209	398	0	469	2	32	224	375	216	235	90	188	288	236	0	333	0	17	0	596	0	293	372	566	293	1208	136	79	29	280	0
HW24	WR	Wounded roots	WR12	Resistant	12	284	308	3211	267	332	451	312	406	177	388	0	256	29	386	300	1	541	0	22	372	223	298	251	150	180	319	78	0	284	0	29	0	417	0	455	417	286	455	298	124	667	39	487	2
HW25	DXI	Direct xylem inoculation	DXI01	Resistant	1	341	396	2063	467	574	363	594	431	518	522	0	373	116	338	333	0	643	0	58	851	441	412	219	175	244	480	110	0	438	0	16	0	473	0	557	1844	429	557	497	319	842	163	403	59
HW26	DXI	Direct xylem inoculation	DXI02	Resistant	2	280	339	1806	350	307	258	386	329	176	418	0	267	75	271	285	0	492	0	19	333	404	305	196	145	148	250	81	0	283	1	0	0	291	0	376	2093	278	376	331	187	670	115	352	90
HW27	DXI	Direct xylem inoculation	DXI03	Resistant	3	229	335	1617	314	312	305	374	299	228	436	0	298	73	326	285	0	522	0	38	246	272	334	154	128	149	266	71	0	300	0	14	0	319	1	343	652	272	343	392	159	681	123	298	74
HW28	DXI	Direct xylem inoculation	DXI04	Resistant	4	478	571	3142	610	627	543	620	585	407	851	0	492	164	527	468	1	911	0	43	633	519	515	332	236	270	536	171	0	583	0	19	0	669	0	766	2281	515	766	605	423	1103	254	613	147
HW29	DXI	Direct xylem inoculation	DXI05	Resistant	5	320	422	2351	357	346	284	707	416	252	511	0	396	106	316	462	0	768	0	54	319	324	366	206	147	236	283	96	0	311	0	2	0	379	0	495	1303	311	495	411	247	865	109	398	114
HW30	DXI	Direct xylem inoculation	DXI06	Resistant	6	281	369	2315	440	344	312	463	453	304	539	0	496	111	372	321	1	581	0	35	345	318	377	243	167	215	296	91	0	344	0	12	0	448	0	524	1720	368	524	465	279	1217	161	433	135
HW31	DXI	Direct xylem inoculation	DXI07	Resistant	7	341	396	2063	467	574	363	594	431	518	522	0	373	116	338	333	0	643	0	58	851	441	412	219	175	244	480	110	0	438	0	16	0	473	0	557	1844	429	557	497	319	842	163	403	59
HW32	DXI	Direct xylem inoculation	DXI08	Resistant	8	280	339	1806	350	307	258	386	329	176	418	0	267	75	271	285	0	492	0	19	333	404	305	196	145	148	250	81	0	283	1	0	0	291	0	376	2093	278	376	331	187	670	115	352	90
HW33	DXI	Direct xylem inoculation	DXI09	Resistant	9	229	335	1617	314	312	305	374	299	228	436	0	298	73	326	285	0	522	0	38	246	272	334	154	128	149	266	71	0	300	0	14	0	319	1	343	652	272	343	392	159	681	123	298	74
HW34	DXI	Direct xylem inoculation	DXI10	Resistant	10	478	571	3142	610	627	543	620	585	407	851	0	492	164	527	468	1	911	0	43	633	519	515	332	236	270	536	171	0	583	0	19	0	669	0	766	2281	515	766	605	423	1103	254	613	147
HW35	DXI	Direct xylem inoculation	DXI11	Resistant	11	320	422	2351	357	346	284	707	416	252	511	0	396	106	316	462	0	768	0	54	319	324	366	206	147	236	283	96	0	311	0	2	0	379	0	495	1303	311	495	411	247	865	109	398	114
HW36	DXI	Direct xylem inoculation	DXI12	Resistant	12	281	369	2315	440	344	312	463	453	304	539	0	496	111	372	321	1	581	0	35	345	318	377	243	167	215	296	91	0	344	0	12	0	448	0	524	1720	368	524	465	279	1217	161	433	135
[truncated: 46 more columns]
