# Supplementary material for: Effects of plant tissue permeability on invasion and population bottlenecks of a phytopathogen
Source: Nat Commun. 2024 Jan 2;15:62. doi: 10.1038/s41467-023-44234-7 (PMC10762237; doi:10.1038/s41467-023-44234-7)
Supplement: Supplementary file 7 — Source data [file 41467_2023_44234_MOESM7_ESM.xlsx]

## Sheet: Figure 2b
Barcode #	Relative proportion
10tags	0.103067
10tags	0.102919
10tags	0.102625
10tags	0.101298
10tags	0.100708
10tags	0.0990858
10tags	0.0986435
10tags	0.0979062
10tags	0.0976113
10tags	0.0961368
30tags	0.0375887
30tags	0.037535
30tags	0.0374274
30tags	0.0369434
30tags	0.0367283
30tags	0.0361368
30tags	0.0359755
30tags	0.0357066
30tags	0.0355991
30tags	0.0350613
30tags	0.0349
30tags	0.0346311
30tags	0.0340934
30tags	0.033932
30tags	0.0338245
30tags	0.0337707
30tags	0.0335018
30tags	0.0331254
30tags	0.0322112
30tags	0.0314584
30tags	0.0314046
30tags	0.0313508
30tags	0.0312971
30tags	0.0310282
30tags	0.0295225
30tags	0.0295225
30tags	0.0293612
30tags	0.0291461
30tags	0.0287159
30tags	0.0285008
50tags	0.025396
50tags	0.0253597
50tags	0.025287
50tags	0.02496
50tags	0.0248147
50tags	0.0244151
50tags	0.0243061
50tags	0.0241244
50tags	0.0240517
50tags	0.0236884
50tags	0.0235794
50tags	0.0233978
50tags	0.0230344
50tags	0.0229254
50tags	0.0228528
50tags	0.0228165
50tags	0.0226348
50tags	0.0223805
50tags	0.0217628
50tags	0.0212542
50tags	0.0212178
50tags	0.0211815
50tags	0.0211452
50tags	0.0209635
50tags	0.0199462
50tags	0.0199462
50tags	0.0198372
50tags	0.0196919
50tags	0.0194012
50tags	0.0192559
50tags	0.0191833
50tags	0.0191833
50tags	0.0185656
50tags	0.0183113
50tags	0.0183113
50tags	0.0179116
50tags	0.0167127
50tags	0.0162767
50tags	0.0160587
50tags	0.0157317
50tags	0.0156954
50tags	0.0156591
50tags	0.0155864
50tags	0.0153321
50tags	0.0150414
50tags	0.0148234
50tags	0.0142058
50tags	0.0139515
50tags	0.0139515
50tags	0.0138788
90tags	0.0351255
90tags	0.0340015
90tags	0.0286624
90tags	0.0262505
90tags	0.0186634
90tags	0.0183589
90tags	0.0182653
90tags	0.0181248
90tags	0.0169539
90tags	0.0163685
90tags	0.0163451
90tags	0.0162982
90tags	0.0160875
90tags	0.0159938
90tags	0.0157362
90tags	0.015666
90tags	0.0155489
90tags	0.0155021
90tags	0.0152679
90tags	0.0151976
90tags	0.0150806
90tags	0.0148464
90tags	0.0147761
90tags	0.0147293
90tags	0.0147059
90tags	0.0145888
90tags	0.0144249
90tags	0.0140268
90tags	0.013699
90tags	0.0136755
90tags	0.0136521
90tags	0.0136287
90tags	0.0135116
90tags	0.0128559
90tags	0.0128559
90tags	0.0127857
90tags	0.012692
90tags	0.0125047
90tags	0.012411
90tags	0.0123642
90tags	0.0123642
90tags	0.0119661
90tags	0.0118022
90tags	0.0118022
90tags	0.0115446
90tags	0.0107718
90tags	0.0104908
90tags	0.0103503
90tags	0.0101396
90tags	0.0101161
90tags	0.0100927
90tags	0.0100459
90tags	0.00988198
90tags	0.00969464
90tags	0.00955414
90tags	0.00915605
90tags	0.00899213
90tags	0.00899213
90tags	0.0089453
90tags	0.00833646
90tags	0.00819595
90tags	0.00805545
90tags	0.00782128
90tags	0.00782128
90tags	0.00756369
90tags	0.00658018
90tags	0.00615867
90tags	0.00611184
90tags	0.00585425
90tags	0.00580742
90tags	0.00576058
90tags	0.00543275
90tags	0.00512833
90tags	0.00470682
90tags	0.00456632
90tags	0.00449607
90tags	0.00442581
90tags	0.00428531
90tags	0.0042619
90tags	0.00400431
90tags	0.00395748
90tags	0.00369989
90tags	0.00369989
90tags	0.00241195
90tags	0.00173286
90tags	0.000117085
90tags	4.68e-05
90tags	2.34e-05
90tags	0
90tags	0

## Sheet: Figure 2c
Time	Survival probability	Standard error	Upper	Lower	Variable
1	1	0	1	1	Barcode pool
2	1	0	1	1	Barcode pool
3	1	0	1	1	Barcode pool
4	1	0	1	1	Barcode pool
5	1	0	1	1	Barcode pool
6	1	0	1	1	Barcode pool
7	0.965278	0.0111759	0.986655	0.944364	Barcode pool
8	0.892499	0.0211776	0.930324	0.856212	Barcode pool
9	0.776805	0.0337344	0.829902	0.727105	Barcode pool
10	0.647337	0.0474249	0.710393	0.589878	Barcode pool
11	0.494494	0.0662992	0.563112	0.434237	Barcode pool
12	0.334241	0.0939945	0.401854	0.278004	Barcode pool
13	0.167121	0.150744	0.224566	0.12437	Barcode pool
14	0	Inf	NA	NA	Barcode pool
1	1	0	1	1	Wild-type
2	1	0	1	1	Wild-type
3	1	0	1	1	Wild-type
4	1	0	1	1	Wild-type
5	0.997222	0.00278164	1	0.9918	Wild-type
6	0.994144	0.00415849	1	0.986075	Wild-type
7	0.942366	0.0144248	0.969389	0.916096	Wild-type
8	0.863836	0.02385	0.905174	0.824385	Wild-type
9	0.771853	0.0334745	0.824192	0.722838	Wild-type
10	0.643211	0.0472404	0.70561	0.58633	Wild-type
11	0.486875	0.0667946	0.554975	0.427132	Wild-type
12	0.324583	0.0953475	0.391279	0.269256	Wild-type
13	0.162292	0.151592	0.21844	0.120576	Wild-type
14	0	Inf	NA	NA	Wild-type

## Sheet: Figure 3a
Inoculation	Discription	InoculationID	Cultivar	Repeat	Variable	Relative abundance
IR	Intact roots	IR01	Susceptible	1	t01	0
IR	Intact roots	IR02	Susceptible	2	t01	0.997201
IR	Intact roots	IR03	Susceptible	3	t01	0.995015
IR	Intact roots	IR04	Susceptible	4	t01	0.000122547
IR	Intact roots	IR05	Susceptible	5	t01	0.00110691
IR	Intact roots	IR06	Susceptible	6	t01	0.000137438
IR	Intact roots	IR07	Susceptible	7	t01	0.000184792
IR	Intact roots	IR08	Susceptible	8	t01	0.000101587
IR	Intact roots	IR09	Susceptible	9	t01	2.22668e-05
IR	Intact roots	IR10	Susceptible	10	t01	0.00084655
IR	Intact roots	IR11	Susceptible	11	t01	6.40677e-05
IR	Intact roots	IR12	Susceptible	12	t01	0.000100452
WR	Wounded roots	WR01	Susceptible	1	t01	0.00832915
WR	Wounded roots	WR02	Susceptible	2	t01	0.00822332
WR	Wounded roots	WR03	Susceptible	3	t01	0.00907342
WR	Wounded roots	WR04	Susceptible	4	t01	0.0097137
WR	Wounded roots	WR05	Susceptible	5	t01	0.0128881
WR	Wounded roots	WR06	Susceptible	6	t01	0.00897295
WR	Wounded roots	WR07	Susceptible	7	t01	0.00956337
WR	Wounded roots	WR08	Susceptible	8	t01	0.00967578
WR	Wounded roots	WR09	Susceptible	9	t01	0.00780757
WR	Wounded roots	WR10	Susceptible	10	t01	0.00511092
WR	Wounded roots	WR11	Susceptible	11	t01	0.00529769
WR	Wounded roots	WR12	Susceptible	12	t01	0.00602777
DXI	Direct xylem inoculation	DXI01	Susceptible	1	t01	0.00768478
DXI	Direct xylem inoculation	DXI02	Susceptible	2	t01	0.00729949
DXI	Direct xylem inoculation	DXI03	Susceptible	3	t01	0.0138013
DXI	Direct xylem inoculation	DXI04	Susceptible	4	t01	0.0114194
DXI	Direct xylem inoculation	DXI05	Susceptible	5	t01	0.0117205
DXI	Direct xylem inoculation	DXI06	Susceptible	6	t01	0.00872706
DXI	Direct xylem inoculation	DXI07	Susceptible	7	t01	0.0112924
DXI	Direct xylem inoculation	DXI08	Susceptible	8	t01	0.00762974
DXI	Direct xylem inoculation	DXI09	Susceptible	9	t01	0.00933194
DXI	Direct xylem inoculation	DXI10	Susceptible	10	t01	0.0165908
DXI	Direct xylem inoculation	DXI11	Susceptible	11	t01	0.00957955
DXI	Direct xylem inoculation	DXI12	Susceptible	12	t01	0.00987879
IR	Intact roots	IR01	Susceptible	1	t02	9.87069e-05
IR	Intact roots	IR02	Susceptible	2	t02	1.81785e-05
IR	Intact roots	IR03	Susceptible	3	t02	6.31034e-05
IR	Intact roots	IR04	Susceptible	4	t02	2.04244e-05
IR	Intact roots	IR05	Susceptible	5	t02	0
IR	Intact roots	IR06	Susceptible	6	t02	5.49753e-05
IR	Intact roots	IR07	Susceptible	7	t02	0.000138594
IR	Intact roots	IR08	Susceptible	8	t02	0.00340317
IR	Intact roots	IR09	Susceptible	9	t02	4.45335e-05
IR	Intact roots	IR10	Susceptible	10	t02	7.46956e-05
IR	Intact roots	IR11	Susceptible	11	t02	3.20338e-05
IR	Intact roots	IR12	Susceptible	12	t02	0
WR	Wounded roots	WR01	Susceptible	1	t02	0.0106296
WR	Wounded roots	WR02	Susceptible	2	t02	0.00975686
WR	Wounded roots	WR03	Susceptible	3	t02	0.00856531
WR	Wounded roots	WR04	Susceptible	4	t02	0.0104294
WR	Wounded roots	WR05	Susceptible	5	t02	0.0130666
WR	Wounded roots	WR06	Susceptible	6	t02	0.0101763
WR	Wounded roots	WR07	Susceptible	7	t02	0.0148764
WR	Wounded roots	WR08	Susceptible	8	t02	0.0112318
WR	Wounded roots	WR09	Susceptible	9	t02	0.012228
WR	Wounded roots	WR10	Susceptible	10	t02	0.00668352
WR	Wounded roots	WR11	Susceptible	11	t02	0.00678282
WR	Wounded roots	WR12	Susceptible	12	t02	0.0086826
DXI	Direct xylem inoculation	DXI01	Susceptible	1	t02	0.00703274
DXI	Direct xylem inoculation	DXI02	Susceptible	2	t02	0.0096733
DXI	Direct xylem inoculation	DXI03	Susceptible	3	t02	0.00698513
DXI	Direct xylem inoculation	DXI04	Susceptible	4	t02	0.0102945
DXI	Direct xylem inoculation	DXI05	Susceptible	5	t02	0.00657016
DXI	Direct xylem inoculation	DXI06	Susceptible	6	t02	0.0093351
DXI	Direct xylem inoculation	DXI07	Susceptible	7	t02	0.00941594
DXI	Direct xylem inoculation	DXI08	Susceptible	8	t02	0.00652626
DXI	Direct xylem inoculation	DXI09	Susceptible	9	t02	0.00850567
DXI	Direct xylem inoculation	DXI10	Susceptible	10	t02	0.00830789
DXI	Direct xylem inoculation	DXI11	Susceptible	11	t02	0.00850454
DXI	Direct xylem inoculation	DXI12	Susceptible	12	t02	0.0110303
IR	Intact roots	IR01	Susceptible	1	t03	0.000822558
IR	Intact roots	IR02	Susceptible	2	t03	0.000145428
IR	Intact roots	IR03	Susceptible	3	t03	0.00018931
IR	Intact roots	IR04	Susceptible	4	t03	0.000142971
IR	Intact roots	IR05	Susceptible	5	t03	0.000227894
IR	Intact roots	IR06	Susceptible	6	t03	5.49753e-05
IR	Intact roots	IR07	Susceptible	7	t03	0.000461979
IR	Intact roots	IR08	Susceptible	8	t03	0.00048254
IR	Intact roots	IR09	Susceptible	9	t03	0.000133601
IR	Intact roots	IR10	Susceptible	10	t03	0.000224087
IR	Intact roots	IR11	Susceptible	11	t03	0.0248262
IR	Intact roots	IR12	Susceptible	12	t03	0.000234388
WR	Wounded roots	WR01	Susceptible	1	t03	0.0744864
WR	Wounded roots	WR02	Susceptible	2	t03	0.073921
WR	Wounded roots	WR03	Susceptible	3	t03	0.0824956
WR	Wounded roots	WR04	Susceptible	4	t03	0.0627471
WR	Wounded roots	WR05	Susceptible	5	t03	0.0490818
WR	Wounded roots	WR06	Susceptible	6	t03	0.0761785
WR	Wounded roots	WR07	Susceptible	7	t03	0.0622102
WR	Wounded roots	WR08	Susceptible	8	t03	0.0780286
WR	Wounded roots	WR09	Susceptible	9	t03	0.0835486
WR	Wounded roots	WR10	Susceptible	10	t03	0.066779
WR	Wounded roots	WR11	Susceptible	11	t03	0.0561023
WR	Wounded roots	WR12	Susceptible	12	t03	0.0551856
DXI	Direct xylem inoculation	DXI01	Susceptible	1	t03	0.0272461
DXI	Direct xylem inoculation	DXI02	Susceptible	2	t03	0.0539153
DXI	Direct xylem inoculation	DXI03	Susceptible	3	t03	0.0428684
DXI	Direct xylem inoculation	DXI04	Susceptible	4	t03	0.0462912
DXI	Direct xylem inoculation	DXI05	Susceptible	5	t03	0.0467984
DXI	Direct xylem inoculation	DXI06	Susceptible	6	t03	0.0465682
DXI	Direct xylem inoculation	DXI07	Susceptible	7	t03	0.0515029
DXI	Direct xylem inoculation	DXI08	Susceptible	8	t03	0.0268302
DXI	Direct xylem inoculation	DXI09	Susceptible	9	t03	0.0509125
DXI	Direct xylem inoculation	DXI10	Susceptible	10	t03	0.0534508
DXI	Direct xylem inoculation	DXI11	Susceptible	11	t03	0.0397993
DXI	Direct xylem inoculation	DXI12	Susceptible	12	t03	0.0373333
IR	Intact roots	IR01	Susceptible	1	t04	3.29023e-05
IR	Intact roots	IR02	Susceptible	2	t04	3.6357e-05
IR	Intact roots	IR03	Susceptible	3	t04	0
IR	Intact roots	IR04	Susceptible	4	t04	2.04244e-05
IR	Intact roots	IR05	Susceptible	5	t04	0.000130225
IR	Intact roots	IR06	Susceptible	6	t04	2.74876e-05
IR	Intact roots	IR07	Susceptible	7	t04	9.23958e-05
IR	Intact roots	IR08	Susceptible	8	t04	0
IR	Intact roots	IR09	Susceptible	9	t04	0.000111334
IR	Intact roots	IR10	Susceptible	10	t04	7.46956e-05
IR	Intact roots	IR11	Susceptible	11	t04	6.40677e-05
IR	Intact roots	IR12	Susceptible	12	t04	6.6968e-05
WR	Wounded roots	WR01	Susceptible	1	t04	0.0112642
WR	Wounded roots	WR02	Susceptible	2	t04	0.0106903
WR	Wounded roots	WR03	Susceptible	3	t04	0.0100171
WR	Wounded roots	WR04	Susceptible	4	t04	0.0140082
WR	Wounded roots	WR05	Susceptible	5	t04	0.0138108
WR	Wounded roots	WR06	Susceptible	6	t04	0.0105164
WR	Wounded roots	WR07	Susceptible	7	t04	0.0132921
WR	Wounded roots	WR08	Susceptible	8	t04	0.0119957
WR	Wounded roots	WR09	Susceptible	9	t04	0.0115965
WR	Wounded roots	WR10	Susceptible	10	t04	0.0141533
WR	Wounded roots	WR11	Susceptible	11	t04	0.00955358
WR	Wounded roots	WR12	Susceptible	12	t04	0.00942247
DXI	Direct xylem inoculation	DXI01	Susceptible	1	t04	0.00931489
DXI	Direct xylem inoculation	DXI02	Susceptible	2	t04	0.0152221
DXI	Direct xylem inoculation	DXI03	Susceptible	3	t04	0.0150687
DXI	Direct xylem inoculation	DXI04	Susceptible	4	t04	0.0118626
DXI	Direct xylem inoculation	DXI05	Susceptible	5	t04	0.00996659
DXI	Direct xylem inoculation	DXI06	Susceptible	6	t04	0.0123395
DXI	Direct xylem inoculation	DXI07	Susceptible	7	t04	0.0106558
DXI	Direct xylem inoculation	DXI08	Susceptible	8	t04	0.0123589
DXI	Direct xylem inoculation	DXI09	Susceptible	9	t04	0.0122482
DXI	Direct xylem inoculation	DXI10	Susceptible	10	t04	0.0146389
DXI	Direct xylem inoculation	DXI11	Susceptible	11	t04	0.0125179
DXI	Direct xylem inoculation	DXI12	Susceptible	12	t04	0.0103636
IR	Intact roots	IR01	Susceptible	1	t05	0.000230316
IR	Intact roots	IR02	Susceptible	2	t05	1.81785e-05
IR	Intact roots	IR03	Susceptible	3	t05	0.000315517
IR	Intact roots	IR04	Susceptible	4	t05	0
IR	Intact roots	IR05	Susceptible	5	t05	0.000130225
IR	Intact roots	IR06	Susceptible	6	t05	0.000164926
IR	Intact roots	IR07	Susceptible	7	t05	0.000138594
IR	Intact roots	IR08	Susceptible	8	t05	0.000101587
IR	Intact roots	IR09	Susceptible	9	t05	0.000111334
IR	Intact roots	IR10	Susceptible	10	t05	0.229714
IR	Intact roots	IR11	Susceptible	11	t05	3.20338e-05
IR	Intact roots	IR12	Susceptible	12	t05	3.3484e-05
WR	Wounded roots	WR01	Susceptible	1	t05	0.0106825
WR	Wounded roots	WR02	Susceptible	2	t05	0.0103792
WR	Wounded roots	WR03	Susceptible	3	t05	0.0105252
WR	Wounded roots	WR04	Susceptible	4	t05	0.0132924
WR	Wounded roots	WR05	Susceptible	5	t05	0.0134833
WR	Wounded roots	WR06	Susceptible	6	t05	0.0106995
WR	Wounded roots	WR07	Susceptible	7	t05	0.0115533
WR	Wounded roots	WR08	Susceptible	8	t05	0.0108357
WR	Wounded roots	WR09	Susceptible	9	t05	0.0100465
WR	Wounded roots	WR10	Susceptible	10	t05	0.00609379
WR	Wounded roots	WR11	Susceptible	11	t05	0.00689365
WR	Wounded roots	WR12	Susceptible	12	t05	0.00807329
DXI	Direct xylem inoculation	DXI01	Susceptible	1	t05	0.00987378
DXI	Direct xylem inoculation	DXI02	Susceptible	2	t05	0.00913919
DXI	Direct xylem inoculation	DXI03	Susceptible	3	t05	0.0114072
DXI	Direct xylem inoculation	DXI04	Susceptible	4	t05	0.00940824
DXI	Direct xylem inoculation	DXI05	Susceptible	5	t05	0.00693207
DXI	Direct xylem inoculation	DXI06	Susceptible	6	t05	0.00908473
DXI	Direct xylem inoculation	DXI07	Susceptible	7	t05	0.0123647
DXI	Direct xylem inoculation	DXI08	Susceptible	8	t05	0.0126111
DXI	Direct xylem inoculation	DXI09	Susceptible	9	t05	0.00478748
DXI	Direct xylem inoculation	DXI10	Susceptible	10	t05	0.0103598
DXI	Direct xylem inoculation	DXI11	Susceptible	11	t05	0.00931677
DXI	Direct xylem inoculation	DXI12	Susceptible	12	t05	0.0115152
IR	Intact roots	IR01	Susceptible	1	t06	6.58046e-05
IR	Intact roots	IR02	Susceptible	2	t06	1.81785e-05
IR	Intact roots	IR03	Susceptible	3	t06	0
IR	Intact roots	IR04	Susceptible	4	t06	0
IR	Intact roots	IR05	Susceptible	5	t06	6.51126e-05
IR	Intact roots	IR06	Susceptible	6	t06	0
IR	Intact roots	IR07	Susceptible	7	t06	4.61979e-05
IR	Intact roots	IR08	Susceptible	8	t06	2.53968e-05
IR	Intact roots	IR09	Susceptible	9	t06	6.68003e-05
IR	Intact roots	IR10	Susceptible	10	t06	2.48985e-05
IR	Intact roots	IR11	Susceptible	11	t06	3.20338e-05
IR	Intact roots	IR12	Susceptible	12	t06	0
WR	Wounded roots	WR01	Susceptible	1	t06	0.010656
WR	Wounded roots	WR02	Susceptible	2	t06	0.00931235
WR	Wounded roots	WR03	Susceptible	3	t06	0.00867419
WR	Wounded roots	WR04	Susceptible	4	t06	0.0103613
WR	Wounded roots	WR05	Susceptible	5	t06	0.0103878
WR	Wounded roots	WR06	Susceptible	6	t06	0.00915607
WR	Wounded roots	WR07	Susceptible	7	t06	0.0165379
WR	Wounded roots	WR08	Susceptible	8	t06	0.0142873
WR	Wounded roots	WR09	Susceptible	9	t06	0.0124003
WR	Wounded roots	WR10	Susceptible	10	t06	0.00648694
WR	Wounded roots	WR11	Susceptible	11	t06	0.00782462
WR	Wounded roots	WR12	Susceptible	12	t06	0.0104017
DXI	Direct xylem inoculation	DXI01	Susceptible	1	t06	0.000978063
DXI	Direct xylem inoculation	DXI02	Susceptible	2	t06	0.00982167
DXI	Direct xylem inoculation	DXI03	Susceptible	3	t06	0.000760478
DXI	Direct xylem inoculation	DXI04	Susceptible	4	t06	0.00156804
DXI	Direct xylem inoculation	DXI05	Susceptible	5	t06	0.00125278
DXI	Direct xylem inoculation	DXI06	Susceptible	6	t06	0.0120176
DXI	Direct xylem inoculation	DXI07	Susceptible	7	t06	0.00140737
DXI	Direct xylem inoculation	DXI08	Susceptible	8	t06	0.00599029
DXI	Direct xylem inoculation	DXI09	Susceptible	9	t06	0.0135362
DXI	Direct xylem inoculation	DXI10	Susceptible	10	t06	0.00125119
DXI	Direct xylem inoculation	DXI11	Susceptible	11	t06	0.00119446
DXI	Direct xylem inoculation	DXI12	Susceptible	12	t06	0.0137576
IR	Intact roots	IR01	Susceptible	1	t07	6.58046e-05
IR	Intact roots	IR02	Susceptible	2	t07	0
IR	Intact roots	IR03	Susceptible	3	t07	9.46551e-05
IR	Intact roots	IR04	Susceptible	4	t07	8.16977e-05
IR	Intact roots	IR05	Susceptible	5	t07	3.25563e-05
IR	Intact roots	IR06	Susceptible	6	t07	0
IR	Intact roots	IR07	Susceptible	7	t07	0.000138594
IR	Intact roots	IR08	Susceptible	8	t07	0
IR	Intact roots	IR09	Susceptible	9	t07	4.45335e-05
IR	Intact roots	IR10	Susceptible	10	t07	7.46956e-05
IR	Intact roots	IR11	Susceptible	11	t07	0.000704744
IR	Intact roots	IR12	Susceptible	12	t07	3.3484e-05
WR	Wounded roots	WR01	Susceptible	1	t07	0.0138555
WR	Wounded roots	WR02	Susceptible	2	t07	0.012135
WR	Wounded roots	WR03	Susceptible	3	t07	0.0111059
WR	Wounded roots	WR04	Susceptible	4	t07	0.0159168
WR	Wounded roots	WR05	Susceptible	5	t07	0.014793
WR	Wounded roots	WR06	Susceptible	6	t07	0.0131324
WR	Wounded roots	WR07	Susceptible	7	t07	0.0173107
WR	Wounded roots	WR08	Susceptible	8	t07	0.0168336
WR	Wounded roots	WR09	Susceptible	9	t07	0.0158639
WR	Wounded roots	WR10	Susceptible	10	t07	0.0196855
WR	Wounded roots	WR11	Susceptible	11	t07	0.0147404
WR	Wounded roots	WR12	Susceptible	12	t07	0.0128824
DXI	Direct xylem inoculation	DXI01	Susceptible	1	t07	0.0133203
DXI	Direct xylem inoculation	DXI02	Susceptible	2	t07	0.0252811
DXI	Direct xylem inoculation	DXI03	Susceptible	3	t07	0.0135759
DXI	Direct xylem inoculation	DXI04	Susceptible	4	t07	0.0156804
DXI	Direct xylem inoculation	DXI05	Susceptible	5	t07	0.0106069
DXI	Direct xylem inoculation	DXI06	Susceptible	6	t07	0.0129475
DXI	Direct xylem inoculation	DXI07	Susceptible	7	t07	0.0276447
DXI	Direct xylem inoculation	DXI08	Susceptible	8	t07	0.0160161
DXI	Direct xylem inoculation	DXI09	Susceptible	9	t07	0.0156261
DXI	Direct xylem inoculation	DXI10	Susceptible	10	t07	0.0109854
DXI	Direct xylem inoculation	DXI11	Susceptible	11	t07	0.0133301
DXI	Direct xylem inoculation	DXI12	Susceptible	12	t07	0.0147273
IR	Intact roots	IR01	Susceptible	1	t08	0.000329023
IR	Intact roots	IR02	Susceptible	2	t08	0.000109071
IR	Intact roots	IR03	Susceptible	3	t08	6.31034e-05
IR	Intact roots	IR04	Susceptible	4	t08	6.12733e-05
IR	Intact roots	IR05	Susceptible	5	t08	0.000130225
IR	Intact roots	IR06	Susceptible	6	t08	0.000109951
IR	Intact roots	IR07	Susceptible	7	t08	0.00023099
IR	Intact roots	IR08	Susceptible	8	t08	0.000253968
IR	Intact roots	IR09	Susceptible	9	t08	0.000155867
IR	Intact roots	IR10	Susceptible	10	t08	7.46956e-05
IR	Intact roots	IR11	Susceptible	11	t08	0.000160169
IR	Intact roots	IR12	Susceptible	12	t08	0.000100452
WR	Wounded roots	WR01	Susceptible	1	t08	0.0148603
WR	Wounded roots	WR02	Susceptible	2	t08	0.0117793
WR	Wounded roots	WR03	Susceptible	3	t08	0.0122673
WR	Wounded roots	WR04	Susceptible	4	t08	0.0161554
WR	Wounded roots	WR05	Susceptible	5	t08	0.0152395
WR	Wounded roots	WR06	Susceptible	6	t08	0.0123215
WR	Wounded roots	WR07	Susceptible	7	t08	0.0165185
WR	Wounded roots	WR08	Susceptible	8	t08	0.0158717
WR	Wounded roots	WR09	Susceptible	9	t08	0.0152707
WR	Wounded roots	WR10	Susceptible	10	t08	0.0156698
WR	Wounded roots	WR11	Susceptible	11	t08	0.0178659
WR	Wounded roots	WR12	Susceptible	12	t08	0.0203682
DXI	Direct xylem inoculation	DXI01	Susceptible	1	t08	0.0205859
DXI	Direct xylem inoculation	DXI02	Susceptible	2	t08	0.0163793
DXI	Direct xylem inoculation	DXI03	Susceptible	3	t08	0.0150687
DXI	Direct xylem inoculation	DXI04	Susceptible	4	t08	0.0137715
DXI	Direct xylem inoculation	DXI05	Susceptible	5	t08	0.0143096
DXI	Direct xylem inoculation	DXI06	Susceptible	6	t08	0.0129833
DXI	Direct xylem inoculation	DXI07	Susceptible	7	t08	0.0126328
DXI	Direct xylem inoculation	DXI08	Susceptible	8	t08	0.0117914
DXI	Direct xylem inoculation	DXI09	Susceptible	9	t08	0.0232326
DXI	Direct xylem inoculation	DXI10	Susceptible	10	t08	0.0193934
DXI	Direct xylem inoculation	DXI11	Susceptible	11	t08	0.0257525
DXI	Direct xylem inoculation	DXI12	Susceptible	12	t08	0.0169697
IR	Intact roots	IR01	Susceptible	1	t09	0.000329023
IR	Intact roots	IR02	Susceptible	2	t09	0
IR	Intact roots	IR03	Susceptible	3	t09	6.31034e-05
IR	Intact roots	IR04	Susceptible	4	t09	4.08488e-05
IR	Intact roots	IR05	Susceptible	5	t09	3.25563e-05
IR	Intact roots	IR06	Susceptible	6	t09	2.74876e-05
IR	Intact roots	IR07	Susceptible	7	t09	0.000138594
IR	Intact roots	IR08	Susceptible	8	t09	2.53968e-05
IR	Intact roots	IR09	Susceptible	9	t09	0.000133601
IR	Intact roots	IR10	Susceptible	10	t09	0.000149391
IR	Intact roots	IR11	Susceptible	11	t09	0
IR	Intact roots	IR12	Susceptible	12	t09	0.000133936
WR	Wounded roots	WR01	Susceptible	1	t09	0.00949258
WR	Wounded roots	WR02	Susceptible	2	t09	0.00751211
WR	Wounded roots	WR03	Susceptible	3	t09	0.00620622
WR	Wounded roots	WR04	Susceptible	4	t09	0.0101909
WR	Wounded roots	WR05	Susceptible	5	t09	0.00901866
WR	Wounded roots	WR06	Susceptible	6	t09	0.00706326
WR	Wounded roots	WR07	Susceptible	7	t09	0.00917697
WR	Wounded roots	WR08	Susceptible	8	t09	0.0102133
WR	Wounded roots	WR09	Susceptible	9	t09	0.0105823
WR	Wounded roots	WR10	Susceptible	10	t09	0.0144061
WR	Wounded roots	WR11	Susceptible	11	t09	0.0141198
WR	Wounded roots	WR12	Susceptible	12	t09	0.0163207
DXI	Direct xylem inoculation	DXI01	Susceptible	1	t09	0.0161613
DXI	Direct xylem inoculation	DXI02	Susceptible	2	t09	0.0158156
DXI	Direct xylem inoculation	DXI03	Susceptible	3	t09	0.016477
DXI	Direct xylem inoculation	DXI04	Susceptible	4	t09	0.0121353
DXI	Direct xylem inoculation	DXI05	Susceptible	5	t09	0.0164532
DXI	Direct xylem inoculation	DXI06	Susceptible	6	t09	0.0106942
DXI	Direct xylem inoculation	DXI07	Susceptible	7	t09	0.0106223
DXI	Direct xylem inoculation	DXI08	Susceptible	8	t09	0.0114446
DXI	Direct xylem inoculation	DXI09	Susceptible	9	t09	0.00777662
DXI	Direct xylem inoculation	DXI10	Susceptible	10	t09	0.0108353
DXI	Direct xylem inoculation	DXI11	Susceptible	11	t09	0.0131868
DXI	Direct xylem inoculation	DXI12	Susceptible	12	t09	0.0127879
IR	Intact roots	IR01	Susceptible	1	t10	0
IR	Intact roots	IR02	Susceptible	2	t10	5.45355e-05
IR	Intact roots	IR03	Susceptible	3	t10	3.15517e-05
IR	Intact roots	IR04	Susceptible	4	t10	2.04244e-05
IR	Intact roots	IR05	Susceptible	5	t10	0.000130225
IR	Intact roots	IR06	Susceptible	6	t10	0.000137438
IR	Intact roots	IR07	Susceptible	7	t10	4.61979e-05
IR	Intact roots	IR08	Susceptible	8	t10	2.53968e-05
IR	Intact roots	IR09	Susceptible	9	t10	0.000111334
IR	Intact roots	IR10	Susceptible	10	t10	0.000124493
IR	Intact roots	IR11	Susceptible	11	t10	0.00067271
IR	Intact roots	IR12	Susceptible	12	t10	0
WR	Wounded roots	WR01	Susceptible	1	t10	0.0175044
WR	Wounded roots	WR02	Susceptible	2	t10	0.0153576
WR	Wounded roots	WR03	Susceptible	3	t10	0.0177476
WR	Wounded roots	WR04	Susceptible	4	t10	0.0203817
WR	Wounded roots	WR05	Susceptible	5	t10	0.0191684
WR	Wounded roots	WR06	Susceptible	6	t10	0.0184691
WR	Wounded roots	WR07	Susceptible	7	t10	0.0157651
WR	Wounded roots	WR08	Susceptible	8	t10	0.0266791
WR	Wounded roots	WR09	Susceptible	9	t10	0.0181794
WR	Wounded roots	WR10	Susceptible	10	t10	0.0211457
WR	Wounded roots	WR11	Susceptible	11	t10	0.0244048
WR	Wounded roots	WR12	Susceptible	12	t10	0.022479
DXI	Direct xylem inoculation	DXI01	Susceptible	1	t10	0.0185832
DXI	Direct xylem inoculation	DXI02	Susceptible	2	t10	0.0155782
DXI	Direct xylem inoculation	DXI03	Susceptible	3	t10	0.015632
DXI	Direct xylem inoculation	DXI04	Susceptible	4	t10	0.0170098
DXI	Direct xylem inoculation	DXI05	Susceptible	5	t10	0.0140033
DXI	Direct xylem inoculation	DXI06	Susceptible	6	t10	0.0172395
DXI	Direct xylem inoculation	DXI07	Susceptible	7	t10	0.00820963
DXI	Direct xylem inoculation	DXI08	Susceptible	8	t10	0.0177817
DXI	Direct xylem inoculation	DXI09	Susceptible	9	t10	0.0113004
DXI	Direct xylem inoculation	DXI10	Susceptible	10	t10	0.0144137
DXI	Direct xylem inoculation	DXI11	Susceptible	11	t10	0.0324892
DXI	Direct xylem inoculation	DXI12	Susceptible	12	t10	0.0193333
IR	Intact roots	IR01	Susceptible	1	t11	3.29023e-05
IR	Intact roots	IR02	Susceptible	2	t11	0.000109071
IR	Intact roots	IR03	Susceptible	3	t11	0
IR	Intact roots	IR04	Susceptible	4	t11	4.08488e-05
IR	Intact roots	IR05	Susceptible	5	t11	3.25563e-05
IR	Intact roots	IR06	Susceptible	6	t11	0.000357339
IR	Intact roots	IR07	Susceptible	7	t11	0.000138594
IR	Intact roots	IR08	Susceptible	8	t11	0.000152381
IR	Intact roots	IR09	Susceptible	9	t11	0
IR	Intact roots	IR10	Susceptible	10	t11	0
IR	Intact roots	IR11	Susceptible	11	t11	0
IR	Intact roots	IR12	Susceptible	12	t11	0.000133936
WR	Wounded roots	WR01	Susceptible	1	t11	0
WR	Wounded roots	WR02	Susceptible	2	t11	0
WR	Wounded roots	WR03	Susceptible	3	t11	0
WR	Wounded roots	WR04	Susceptible	4	t11	0
WR	Wounded roots	WR05	Susceptible	5	t11	0
WR	Wounded roots	WR06	Susceptible	6	t11	0
WR	Wounded roots	WR07	Susceptible	7	t11	0
WR	Wounded roots	WR08	Susceptible	8	t11	0
WR	Wounded roots	WR09	Susceptible	9	t11	0
WR	Wounded roots	WR10	Susceptible	10	t11	0
WR	Wounded roots	WR11	Susceptible	11	t11	0
WR	Wounded roots	WR12	Susceptible	12	t11	0
DXI	Direct xylem inoculation	DXI01	Susceptible	1	t11	0.00987378
DXI	Direct xylem inoculation	DXI02	Susceptible	2	t11	8.90181e-05
DXI	Direct xylem inoculation	DXI03	Susceptible	3	t11	0.0113508
DXI	Direct xylem inoculation	DXI04	Susceptible	4	t11	0.0102945
DXI	Direct xylem inoculation	DXI05	Susceptible	5	t11	0.0125278
DXI	Direct xylem inoculation	DXI06	Susceptible	6	t11	0
DXI	Direct xylem inoculation	DXI07	Susceptible	7	t11	0.0140066
DXI	Direct xylem inoculation	DXI08	Susceptible	8	t11	0.000220695
DXI	Direct xylem inoculation	DXI09	Susceptible	9	t11	9.72077e-05
DXI	Direct xylem inoculation	DXI10	Susceptible	10	t11	0.0135379
DXI	Direct xylem inoculation	DXI11	Susceptible	11	t11	0.012279
DXI	Direct xylem inoculation	DXI12	Susceptible	12	t11	0.00890909
IR	Intact roots	IR01	Susceptible	1	t12	0.000230316
IR	Intact roots	IR02	Susceptible	2	t12	3.6357e-05
IR	Intact roots	IR03	Susceptible	3	t12	0
IR	Intact roots	IR04	Susceptible	4	t12	2.04244e-05
IR	Intact roots	IR05	Susceptible	5	t12	6.51126e-05
IR	Intact roots	IR06	Susceptible	6	t12	5.49753e-05
IR	Intact roots	IR07	Susceptible	7	t12	0.0109489
IR	Intact roots	IR08	Susceptible	8	t12	0.000101587
IR	Intact roots	IR09	Susceptible	9	t12	0.000423068
IR	Intact roots	IR10	Susceptible	10	t12	7.46956e-05
IR	Intact roots	IR11	Susceptible	11	t12	0.00297915
IR	Intact roots	IR12	Susceptible	12	t12	6.6968e-05
WR	Wounded roots	WR01	Susceptible	1	t12	0.0120574
WR	Wounded roots	WR02	Susceptible	2	t12	0.010068
WR	Wounded roots	WR03	Susceptible	3	t12	0.00936377
WR	Wounded roots	WR04	Susceptible	4	t12	0.0146217
WR	Wounded roots	WR05	Susceptible	5	t12	0.0128881
WR	Wounded roots	WR06	Susceptible	6	t12	0.0114058
WR	Wounded roots	WR07	Susceptible	7	t12	0.0106453
WR	Wounded roots	WR08	Susceptible	8	t12	0.0123352
WR	Wounded roots	WR09	Susceptible	9	t12	0.0119218
WR	Wounded roots	WR10	Susceptible	10	t12	0.0139568
WR	Wounded roots	WR11	Susceptible	11	t12	0.0160261
WR	Wounded roots	WR12	Susceptible	12	t12	0.0164077
DXI	Direct xylem inoculation	DXI01	Susceptible	1	t12	0.0199339
DXI	Direct xylem inoculation	DXI02	Susceptible	2	t12	0.0130263
DXI	Direct xylem inoculation	DXI03	Susceptible	3	t12	0.0120268
DXI	Direct xylem inoculation	DXI04	Susceptible	4	t12	0.0146918
DXI	Direct xylem inoculation	DXI05	Susceptible	5	t12	0.0180401
DXI	Direct xylem inoculation	DXI06	Susceptible	6	t12	0.0172395
DXI	Direct xylem inoculation	DXI07	Susceptible	7	t12	0.0123982
DXI	Direct xylem inoculation	DXI08	Susceptible	8	t12	0.0188221
DXI	Direct xylem inoculation	DXI09	Susceptible	9	t12	0.0191742
DXI	Direct xylem inoculation	DXI10	Susceptible	10	t12	0.0106601
DXI	Direct xylem inoculation	DXI11	Susceptible	11	t12	0.0135929
DXI	Direct xylem inoculation	DXI12	Susceptible	12	t12	0.0141818
IR	Intact roots	IR01	Susceptible	1	t13	0.000329023
IR	Intact roots	IR02	Susceptible	2	t13	3.6357e-05
IR	Intact roots	IR03	Susceptible	3	t13	6.31034e-05
IR	Intact roots	IR04	Susceptible	4	t13	8.16977e-05
IR	Intact roots	IR05	Susceptible	5	t13	3.25563e-05
IR	Intact roots	IR06	Susceptible	6	t13	0
IR	Intact roots	IR07	Susceptible	7	t13	4.61979e-05
IR	Intact roots	IR08	Susceptible	8	t13	0.0015746
IR	Intact roots	IR09	Susceptible	9	t13	8.9067e-05
IR	Intact roots	IR10	Susceptible	10	t13	0
IR	Intact roots	IR11	Susceptible	11	t13	0
IR	Intact roots	IR12	Susceptible	12	t13	3.3484e-05
WR	Wounded roots	WR01	Susceptible	1	t13	0.00319945
WR	Wounded roots	WR02	Susceptible	2	t13	0.0026448
WR	Wounded roots	WR03	Susceptible	3	t13	0.00315755
WR	Wounded roots	WR04	Susceptible	4	t13	0.00293115
WR	Wounded roots	WR05	Susceptible	5	t13	0.00380986
WR	Wounded roots	WR06	Susceptible	6	t13	0.00303458
WR	Wounded roots	WR07	Susceptible	7	t13	0.0150502
WR	Wounded roots	WR08	Susceptible	8	t13	0.0144005
WR	Wounded roots	WR09	Susceptible	9	t13	0.0131274
WR	Wounded roots	WR10	Susceptible	10	t13	0.0160348
WR	Wounded roots	WR11	Susceptible	11	t13	0.0161369
WR	Wounded roots	WR12	Susceptible	12	t13	0.0191278
DXI	Direct xylem inoculation	DXI01	Susceptible	1	t13	0.020353
DXI	Direct xylem inoculation	DXI02	Susceptible	2	t13	0.0118097
DXI	Direct xylem inoculation	DXI03	Susceptible	3	t13	0.0163925
DXI	Direct xylem inoculation	DXI04	Susceptible	4	t13	0.0130556
DXI	Direct xylem inoculation	DXI05	Susceptible	5	t13	0.0165089
DXI	Direct xylem inoculation	DXI06	Susceptible	6	t13	0.0112665
DXI	Direct xylem inoculation	DXI07	Susceptible	7	t13	0.0140737
DXI	Direct xylem inoculation	DXI08	Susceptible	8	t13	0.0125796
DXI	Direct xylem inoculation	DXI09	Susceptible	9	t13	0.035092
DXI	Direct xylem inoculation	DXI10	Susceptible	10	t13	0.0227216
DXI	Direct xylem inoculation	DXI11	Susceptible	11	t13	0.0166746
DXI	Direct xylem inoculation	DXI12	Susceptible	12	t13	0.0114545
IR	Intact roots	IR01	Susceptible	1	t14	0.000164512
IR	Intact roots	IR02	Susceptible	2	t14	3.6357e-05
IR	Intact roots	IR03	Susceptible	3	t14	0
IR	Intact roots	IR04	Susceptible	4	t14	0
IR	Intact roots	IR05	Susceptible	5	t14	0
IR	Intact roots	IR06	Susceptible	6	t14	5.49753e-05
IR	Intact roots	IR07	Susceptible	7	t14	0.00161693
IR	Intact roots	IR08	Susceptible	8	t14	7.61905e-05
IR	Intact roots	IR09	Susceptible	9	t14	6.68003e-05
IR	Intact roots	IR10	Susceptible	10	t14	0.000597565
IR	Intact roots	IR11	Susceptible	11	t14	0.000192203
IR	Intact roots	IR12	Susceptible	12	t14	0
WR	Wounded roots	WR01	Susceptible	1	t14	0.0107353
WR	Wounded roots	WR02	Susceptible	2	t14	0.0090012
WR	Wounded roots	WR03	Susceptible	3	t14	0.0125576
WR	Wounded roots	WR04	Susceptible	4	t14	0.0124404
WR	Wounded roots	WR05	Susceptible	5	t14	0.0113105
WR	Wounded roots	WR06	Susceptible	6	t14	0.00965312
WR	Wounded roots	WR07	Susceptible	7	t14	0.0154366
WR	Wounded roots	WR08	Susceptible	8	t14	0.012222
WR	Wounded roots	WR09	Susceptible	9	t14	0.0131274
WR	Wounded roots	WR10	Susceptible	10	t14	0.00895816
WR	Wounded roots	WR11	Susceptible	11	t14	0.00518686
WR	Wounded roots	WR12	Susceptible	12	t14	0.00391696
DXI	Direct xylem inoculation	DXI01	Susceptible	1	t14	0.0171394
DXI	Direct xylem inoculation	DXI02	Susceptible	2	t14	0.0083677
DXI	Direct xylem inoculation	DXI03	Susceptible	3	t14	0.00890041
DXI	Direct xylem inoculation	DXI04	Susceptible	4	t14	0.0115217
DXI	Direct xylem inoculation	DXI05	Susceptible	5	t14	0.0135579
DXI	Direct xylem inoculation	DXI06	Susceptible	6	t14	0.00958546
DXI	Direct xylem inoculation	DXI07	Susceptible	7	t14	0.0175586
DXI	Direct xylem inoculation	DXI08	Susceptible	8	t14	0.00712529
DXI	Direct xylem inoculation	DXI09	Susceptible	9	t14	0.00906462
DXI	Direct xylem inoculation	DXI10	Susceptible	10	t14	0.0155398
DXI	Direct xylem inoculation	DXI11	Susceptible	11	t14	0.00883899
DXI	Direct xylem inoculation	DXI12	Susceptible	12	t14	0.0116364
IR	Intact roots	IR01	Susceptible	1	t15	0
IR	Intact roots	IR02	Susceptible	2	t15	3.6357e-05
IR	Intact roots	IR03	Susceptible	3	t15	3.15517e-05
IR	Intact roots	IR04	Susceptible	4	t15	2.04244e-05
IR	Intact roots	IR05	Susceptible	5	t15	6.51126e-05
IR	Intact roots	IR06	Susceptible	6	t15	0
IR	Intact roots	IR07	Susceptible	7	t15	0
IR	Intact roots	IR08	Susceptible	8	t15	0.000101587
IR	Intact roots	IR09	Susceptible	9	t15	4.45335e-05
IR	Intact roots	IR10	Susceptible	10	t15	7.46956e-05
IR	Intact roots	IR11	Susceptible	11	t15	0.000160169
IR	Intact roots	IR12	Susceptible	12	t15	0
WR	Wounded roots	WR01	Susceptible	1	t15	0.0102858
WR	Wounded roots	WR02	Susceptible	2	t15	0.00857892
WR	Wounded roots	WR03	Susceptible	3	t15	0.0086016
WR	Wounded roots	WR04	Susceptible	4	t15	0.0114519
WR	Wounded roots	WR05	Susceptible	5	t15	0.0112808
WR	Wounded roots	WR06	Susceptible	6	t15	0.00902527
WR	Wounded roots	WR07	Susceptible	7	t15	0.013408
WR	Wounded roots	WR08	Susceptible	8	t15	0.0117694
WR	Wounded roots	WR09	Susceptible	9	t15	0.0133762
WR	Wounded roots	WR10	Susceptible	10	t15	0.0141533
WR	Wounded roots	WR11	Susceptible	11	t15	0.00988607
WR	Wounded roots	WR12	Susceptible	12	t15	0.00842146
DXI	Direct xylem inoculation	DXI01	Susceptible	1	t15	0.0156956
DXI	Direct xylem inoculation	DXI02	Susceptible	2	t15	0.00955461
DXI	Direct xylem inoculation	DXI03	Susceptible	3	t15	0.00833709
DXI	Direct xylem inoculation	DXI04	Susceptible	4	t15	0.00848786
DXI	Direct xylem inoculation	DXI05	Susceptible	5	t15	0.011637
DXI	Direct xylem inoculation	DXI06	Susceptible	6	t15	0.0135198
DXI	Direct xylem inoculation	DXI07	Susceptible	7	t15	0.00904735
DXI	Direct xylem inoculation	DXI08	Susceptible	8	t15	0.0123589
DXI	Direct xylem inoculation	DXI09	Susceptible	9	t15	0.011835
DXI	Direct xylem inoculation	DXI10	Susceptible	10	t15	0.00828287
DXI	Direct xylem inoculation	DXI11	Susceptible	11	t15	0.00666507
DXI	Direct xylem inoculation	DXI12	Susceptible	12	t15	0.0107879
IR	Intact roots	IR01	Susceptible	1	t16	0
IR	Intact roots	IR02	Susceptible	2	t16	0
IR	Intact roots	IR03	Susceptible	3	t16	0
IR	Intact roots	IR04	Susceptible	4	t16	0
IR	Intact roots	IR05	Susceptible	5	t16	0
IR	Intact roots	IR06	Susceptible	6	t16	0
IR	Intact roots	IR07	Susceptible	7	t16	0
IR	Intact roots	IR08	Susceptible	8	t16	0
IR	Intact roots	IR09	Susceptible	9	t16	0
IR	Intact roots	IR10	Susceptible	10	t16	0
IR	Intact roots	IR11	Susceptible	11	t16	0
IR	Intact roots	IR12	Susceptible	12	t16	0
WR	Wounded roots	WR01	Susceptible	1	t16	0
WR	Wounded roots	WR02	Susceptible	2	t16	0
WR	Wounded roots	WR03	Susceptible	3	t16	0
WR	Wounded roots	WR04	Susceptible	4	t16	0
WR	Wounded roots	WR05	Susceptible	5	t16	0
WR	Wounded roots	WR06	Susceptible	6	t16	0
WR	Wounded roots	WR07	Susceptible	7	t16	1.93199e-05
WR	Wounded roots	WR08	Susceptible	8	t16	0
WR	Wounded roots	WR09	Susceptible	9	t16	0
WR	Wounded roots	WR10	Susceptible	10	t16	2.8082e-05
WR	Wounded roots	WR11	Susceptible	11	t16	0
WR	Wounded roots	WR12	Susceptible	12	t16	0
DXI	Direct xylem inoculation	DXI01	Susceptible	1	t16	0
DXI	Direct xylem inoculation	DXI02	Susceptible	2	t16	0
DXI	Direct xylem inoculation	DXI03	Susceptible	3	t16	0
DXI	Direct xylem inoculation	DXI04	Susceptible	4	t16	0
DXI	Direct xylem inoculation	DXI05	Susceptible	5	t16	0
DXI	Direct xylem inoculation	DXI06	Susceptible	6	t16	0
DXI	Direct xylem inoculation	DXI07	Susceptible	7	t16	0
DXI	Direct xylem inoculation	DXI08	Susceptible	8	t16	0
DXI	Direct xylem inoculation	DXI09	Susceptible	9	t16	0
DXI	Direct xylem inoculation	DXI10	Susceptible	10	t16	0
DXI	Direct xylem inoculation	DXI11	Susceptible	11	t16	0
DXI	Direct xylem inoculation	DXI12	Susceptible	12	t16	6.06061e-05
IR	Intact roots	IR01	Susceptible	1	t17	6.58046e-05
IR	Intact roots	IR02	Susceptible	2	t17	0.000109071
IR	Intact roots	IR03	Susceptible	3	t17	0.00018931
IR	Intact roots	IR04	Susceptible	4	t17	0.000142971
IR	Intact roots	IR05	Susceptible	5	t17	9.7669e-05
IR	Intact roots	IR06	Susceptible	6	t17	0.000109951
IR	Intact roots	IR07	Susceptible	7	t17	0.11725
IR	Intact roots	IR08	Susceptible	8	t17	0.0116825
IR	Intact roots	IR09	Susceptible	9	t17	0.000489869
IR	Intact roots	IR10	Susceptible	10	t17	0.000398377
IR	Intact roots	IR11	Susceptible	11	t17	0.000256271
IR	Intact roots	IR12	Susceptible	12	t17	0.20452
WR	Wounded roots	WR01	Susceptible	1	t17	0.0188265
WR	Wounded roots	WR02	Susceptible	2	t17	0.0166244
WR	Wounded roots	WR03	Susceptible	3	t17	0.0163322
WR	Wounded roots	WR04	Susceptible	4	t17	0.017621
WR	Wounded roots	WR05	Susceptible	5	t17	0.0213412
WR	Wounded roots	WR06	Susceptible	6	t17	0.0161932
WR	Wounded roots	WR07	Susceptible	7	t17	0.0127125
WR	Wounded roots	WR08	Susceptible	8	t17	0.011345
WR	Wounded roots	WR09	Susceptible	9	t17	0.0102187
WR	Wounded roots	WR10	Susceptible	10	t17	0.0117664
WR	Wounded roots	WR11	Susceptible	11	t17	0.0105732
WR	Wounded roots	WR12	Susceptible	12	t17	0.00885668
DXI	Direct xylem inoculation	DXI01	Susceptible	1	t17	0.0204462
DXI	Direct xylem inoculation	DXI02	Susceptible	2	t17	0.0468532
DXI	Direct xylem inoculation	DXI03	Susceptible	3	t17	0.0233495
DXI	Direct xylem inoculation	DXI04	Susceptible	4	t17	0.023282
DXI	Direct xylem inoculation	DXI05	Susceptible	5	t17	0.0306793
DXI	Direct xylem inoculation	DXI06	Susceptible	6	t17	0.0492149
DXI	Direct xylem inoculation	DXI07	Susceptible	7	t17	0.023188
DXI	Direct xylem inoculation	DXI08	Susceptible	8	t17	0.0395359
DXI	Direct xylem inoculation	DXI09	Susceptible	9	t17	0.0686043
DXI	Direct xylem inoculation	DXI10	Susceptible	10	t17	0.0304539
DXI	Direct xylem inoculation	DXI11	Susceptible	11	t17	0.0247731
DXI	Direct xylem inoculation	DXI12	Susceptible	12	t17	0.0239394
IR	Intact roots	IR01	Susceptible	1	t18	3.29023e-05
IR	Intact roots	IR02	Susceptible	2	t18	0
IR	Intact roots	IR03	Susceptible	3	t18	3.15517e-05
IR	Intact roots	IR04	Susceptible	4	t18	0
IR	Intact roots	IR05	Susceptible	5	t18	0
IR	Intact roots	IR06	Susceptible	6	t18	0
IR	Intact roots	IR07	Susceptible	7	t18	0
IR	Intact roots	IR08	Susceptible	8	t18	0
IR	Intact roots	IR09	Susceptible	9	t18	0
IR	Intact roots	IR10	Susceptible	10	t18	2.48985e-05
IR	Intact roots	IR11	Susceptible	11	t18	0
IR	Intact roots	IR12	Susceptible	12	t18	3.3484e-05
WR	Wounded roots	WR01	Susceptible	1	t18	0
WR	Wounded roots	WR02	Susceptible	2	t18	0
WR	Wounded roots	WR03	Susceptible	3	t18	0
WR	Wounded roots	WR04	Susceptible	4	t18	0
WR	Wounded roots	WR05	Susceptible	5	t18	0
WR	Wounded roots	WR06	Susceptible	6	t18	0
WR	Wounded roots	WR07	Susceptible	7	t18	0.00270479
WR	Wounded roots	WR08	Susceptible	8	t18	0.00339501
WR	Wounded roots	WR09	Susceptible	9	t18	0.00382724
WR	Wounded roots	WR10	Susceptible	10	t18	0.00339792
WR	Wounded roots	WR11	Susceptible	11	t18	0.00356874
WR	Wounded roots	WR12	Susceptible	12	t18	0.00304652
DXI	Direct xylem inoculation	DXI01	Susceptible	1	t18	0.00302734
DXI	Direct xylem inoculation	DXI02	Susceptible	2	t18	0.00103854
DXI	Direct xylem inoculation	DXI03	Susceptible	3	t18	0.0032954
DXI	Direct xylem inoculation	DXI04	Susceptible	4	t18	0.0041928
DXI	Direct xylem inoculation	DXI05	Susceptible	5	t18	0.0028118
DXI	Direct xylem inoculation	DXI06	Susceptible	6	t18	0.00200293
DXI	Direct xylem inoculation	DXI07	Susceptible	7	t18	0.00445666
DXI	Direct xylem inoculation	DXI08	Susceptible	8	t18	0.00400404
DXI	Direct xylem inoculation	DXI09	Susceptible	9	t18	0.00199276
DXI	Direct xylem inoculation	DXI10	Susceptible	10	t18	0.00132626
DXI	Direct xylem inoculation	DXI11	Susceptible	11	t18	0.00248447
DXI	Direct xylem inoculation	DXI12	Susceptible	12	t18	0.00606061
IR	Intact roots	IR01	Susceptible	1	t19	6.58046e-05
IR	Intact roots	IR02	Susceptible	2	t19	1.81785e-05
IR	Intact roots	IR03	Susceptible	3	t19	3.15517e-05
IR	Intact roots	IR04	Susceptible	4	t19	2.04244e-05
IR	Intact roots	IR05	Susceptible	5	t19	0.0245149
IR	Intact roots	IR06	Susceptible	6	t19	5.49753e-05
IR	Intact roots	IR07	Susceptible	7	t19	0.000138594
IR	Intact roots	IR08	Susceptible	8	t19	0.706235
IR	Intact roots	IR09	Susceptible	9	t19	6.68003e-05
IR	Intact roots	IR10	Susceptible	10	t19	7.46956e-05
IR	Intact roots	IR11	Susceptible	11	t19	0.00695134
IR	Intact roots	IR12	Susceptible	12	t19	6.6968e-05
WR	Wounded roots	WR01	Susceptible	1	t19	0.00156006
WR	Wounded roots	WR02	Susceptible	2	t19	0.00148909
WR	Wounded roots	WR03	Susceptible	3	t19	0.0011251
WR	Wounded roots	WR04	Susceptible	4	t19	0.00149966
WR	Wounded roots	WR05	Susceptible	5	t19	0.00127988
WR	Wounded roots	WR06	Susceptible	6	t19	0.00112489
WR	Wounded roots	WR07	Susceptible	7	t19	0.0191847
WR	Wounded roots	WR08	Susceptible	8	t19	0.0149097
WR	Wounded roots	WR09	Susceptible	9	t19	0.0162658
WR	Wounded roots	WR10	Susceptible	10	t19	0.018478
WR	Wounded roots	WR11	Susceptible	11	t19	0.0193731
WR	Wounded roots	WR12	Susceptible	12	t19	0.0173652
DXI	Direct xylem inoculation	DXI01	Susceptible	1	t19	0.0242187
DXI	Direct xylem inoculation	DXI02	Susceptible	2	t19	0.0135604
DXI	Direct xylem inoculation	DXI03	Susceptible	3	t19	0.0172938
DXI	Direct xylem inoculation	DXI04	Susceptible	4	t19	0.0157145
DXI	Direct xylem inoculation	DXI05	Susceptible	5	t19	0.0126114
DXI	Direct xylem inoculation	DXI06	Susceptible	6	t19	0.0135198
DXI	Direct xylem inoculation	DXI07	Susceptible	7	t19	0.0176926
DXI	Direct xylem inoculation	DXI08	Susceptible	8	t19	0.0127688
DXI	Direct xylem inoculation	DXI09	Susceptible	9	t19	0.0143624
DXI	Direct xylem inoculation	DXI10	Susceptible	10	t19	0.00960913
DXI	Direct xylem inoculation	DXI11	Susceptible	11	t19	0.0161252
DXI	Direct xylem inoculation	DXI12	Susceptible	12	t19	0.0156364
IR	Intact roots	IR01	Susceptible	1	t20	0
IR	Intact roots	IR02	Susceptible	2	t20	1.81785e-05
IR	Intact roots	IR03	Susceptible	3	t20	6.31034e-05
IR	Intact roots	IR04	Susceptible	4	t20	0.000122547
IR	Intact roots	IR05	Susceptible	5	t20	3.25563e-05
IR	Intact roots	IR06	Susceptible	6	t20	2.74876e-05
IR	Intact roots	IR07	Susceptible	7	t20	9.23958e-05
IR	Intact roots	IR08	Susceptible	8	t20	2.53968e-05
IR	Intact roots	IR09	Susceptible	9	t20	4.45335e-05
IR	Intact roots	IR10	Susceptible	10	t20	0
IR	Intact roots	IR11	Susceptible	11	t20	0.0142551
IR	Intact roots	IR12	Susceptible	12	t20	0.0658631
WR	Wounded roots	WR01	Susceptible	1	t20	0.0108676
WR	Wounded roots	WR02	Susceptible	2	t20	0.0152465
WR	Wounded roots	WR03	Susceptible	3	t20	0.0104526
WR	Wounded roots	WR04	Susceptible	4	t20	0.00797546
WR	Wounded roots	WR05	Susceptible	5	t20	0.0137215
WR	Wounded roots	WR06	Susceptible	6	t20	0.0102548
WR	Wounded roots	WR07	Susceptible	7	t20	0.00880989
WR	Wounded roots	WR08	Susceptible	8	t20	0.00899677
WR	Wounded roots	WR09	Susceptible	9	t20	0.00853474
WR	Wounded roots	WR10	Susceptible	10	t20	0.00949172
WR	Wounded roots	WR11	Susceptible	11	t20	0.0101521
WR	Wounded roots	WR12	Susceptible	12	t20	0.0117291
DXI	Direct xylem inoculation	DXI01	Susceptible	1	t20	0.006567
DXI	Direct xylem inoculation	DXI02	Susceptible	2	t20	0.00439156
DXI	Direct xylem inoculation	DXI03	Susceptible	3	t20	0.005774
DXI	Direct xylem inoculation	DXI04	Susceptible	4	t20	0.0072607
DXI	Direct xylem inoculation	DXI05	Susceptible	5	t20	0.00579065
DXI	Direct xylem inoculation	DXI06	Susceptible	6	t20	0.00640223
DXI	Direct xylem inoculation	DXI07	Susceptible	7	t20	0.00636665
DXI	Direct xylem inoculation	DXI08	Susceptible	8	t20	0.00599029
DXI	Direct xylem inoculation	DXI09	Susceptible	9	t20	0.00602688
DXI	Direct xylem inoculation	DXI10	Susceptible	10	t20	0.00392873
DXI	Direct xylem inoculation	DXI11	Susceptible	11	t20	0.00535117
DXI	Direct xylem inoculation	DXI12	Susceptible	12	t20	0.00763636
IR	Intact roots	IR01	Susceptible	1	t21	0.000164512
IR	Intact roots	IR02	Susceptible	2	t21	0
IR	Intact roots	IR03	Susceptible	3	t21	3.15517e-05
IR	Intact roots	IR04	Susceptible	4	t21	0
IR	Intact roots	IR05	Susceptible	5	t21	6.51126e-05
IR	Intact roots	IR06	Susceptible	6	t21	2.74876e-05
IR	Intact roots	IR07	Susceptible	7	t21	4.61979e-05
IR	Intact roots	IR08	Susceptible	8	t21	2.53968e-05
IR	Intact roots	IR09	Susceptible	9	t21	2.22668e-05
IR	Intact roots	IR10	Susceptible	10	t21	2.48985e-05
IR	Intact roots	IR11	Susceptible	11	t21	0
IR	Intact roots	IR12	Susceptible	12	t21	0
WR	Wounded roots	WR01	Susceptible	1	t21	0.00936037
WR	Wounded roots	WR02	Susceptible	2	t21	0.00815664
WR	Wounded roots	WR03	Susceptible	3	t21	0.00704098
WR	Wounded roots	WR04	Susceptible	4	t21	0.00927062
WR	Wounded roots	WR05	Susceptible	5	t21	0.0103878
WR	Wounded roots	WR06	Susceptible	6	t21	0.00842359
WR	Wounded roots	WR07	Susceptible	7	t21	0.0117658
WR	Wounded roots	WR08	Susceptible	8	t21	0.00978894
WR	Wounded roots	WR09	Susceptible	9	t21	0.00864956
WR	Wounded roots	WR10	Susceptible	10	t21	0.00440887
WR	Wounded roots	WR11	Susceptible	11	t21	0.00485437
WR	Wounded roots	WR12	Susceptible	12	t21	0.00752927
DXI	Direct xylem inoculation	DXI01	Susceptible	1	t21	0.006567
DXI	Direct xylem inoculation	DXI02	Susceptible	2	t21	0.00213644
DXI	Direct xylem inoculation	DXI03	Susceptible	3	t21	0.00580216
DXI	Direct xylem inoculation	DXI04	Susceptible	4	t21	0.00746523
DXI	Direct xylem inoculation	DXI05	Susceptible	5	t21	0.00598552
DXI	Direct xylem inoculation	DXI06	Susceptible	6	t21	0.00350513
DXI	Direct xylem inoculation	DXI07	Susceptible	7	t21	0.00774051
DXI	Direct xylem inoculation	DXI08	Susceptible	8	t21	0.00274292
DXI	Direct xylem inoculation	DXI09	Susceptible	9	t21	0.00184695
DXI	Direct xylem inoculation	DXI10	Susceptible	10	t21	0.00545518
DXI	Direct xylem inoculation	DXI11	Susceptible	11	t21	0.00570951
DXI	Direct xylem inoculation	DXI12	Susceptible	12	t21	0
IR	Intact roots	IR01	Susceptible	1	t22	0.000131609
IR	Intact roots	IR02	Susceptible	2	t22	3.6357e-05
IR	Intact roots	IR03	Susceptible	3	t22	3.15517e-05
IR	Intact roots	IR04	Susceptible	4	t22	0.000122547
IR	Intact roots	IR05	Susceptible	5	t22	9.7669e-05
IR	Intact roots	IR06	Susceptible	6	t22	0.000109951
IR	Intact roots	IR07	Susceptible	7	t22	0.0771967
IR	Intact roots	IR08	Susceptible	8	t22	0.000203175
IR	Intact roots	IR09	Susceptible	9	t22	8.9067e-05
IR	Intact roots	IR10	Susceptible	10	t22	0.000921246
IR	Intact roots	IR11	Susceptible	11	t22	0.000608643
IR	Intact roots	IR12	Susceptible	12	t22	0.000100452
WR	Wounded roots	WR01	Susceptible	1	t22	0.0119517
WR	Wounded roots	WR02	Susceptible	2	t22	0.0101791
WR	Wounded roots	WR03	Susceptible	3	t22	0.011868
WR	Wounded roots	WR04	Susceptible	4	t22	0.0131561
WR	Wounded roots	WR05	Susceptible	5	t22	0.0150609
WR	Wounded roots	WR06	Susceptible	6	t22	0.0107257
WR	Wounded roots	WR07	Susceptible	7	t22	0.0117079
WR	Wounded roots	WR08	Susceptible	8	t22	0.0112884
WR	Wounded roots	WR09	Susceptible	9	t22	0.0117688
WR	Wounded roots	WR10	Susceptible	10	t22	0.0125246
WR	Wounded roots	WR11	Susceptible	11	t22	0.011349
WR	Wounded roots	WR12	Susceptible	12	t22	0.00824738
DXI	Direct xylem inoculation	DXI01	Susceptible	1	t22	0.0158353
DXI	Direct xylem inoculation	DXI02	Susceptible	2	t22	0.0126406
DXI	Direct xylem inoculation	DXI03	Susceptible	3	t22	0.0129563
DXI	Direct xylem inoculation	DXI04	Susceptible	4	t22	0.00998773
DXI	Direct xylem inoculation	DXI05	Susceptible	5	t22	0.0117205
DXI	Direct xylem inoculation	DXI06	Susceptible	6	t22	0.0125541
DXI	Direct xylem inoculation	DXI07	Susceptible	7	t22	0.0131689
DXI	Direct xylem inoculation	DXI08	Susceptible	8	t22	0.00892238
DXI	Direct xylem inoculation	DXI09	Susceptible	9	t22	0.00916183
DXI	Direct xylem inoculation	DXI10	Susceptible	10	t22	0.0135128
DXI	Direct xylem inoculation	DXI11	Susceptible	11	t22	0.010129
DXI	Direct xylem inoculation	DXI12	Susceptible	12	t22	0.0119394
IR	Intact roots	IR01	Susceptible	1	t23	0.000131609
IR	Intact roots	IR02	Susceptible	2	t23	1.81785e-05
IR	Intact roots	IR03	Susceptible	3	t23	0
IR	Intact roots	IR04	Susceptible	4	t23	4.08488e-05
IR	Intact roots	IR05	Susceptible	5	t23	0.000162782
IR	Intact roots	IR06	Susceptible	6	t23	0.000109951
IR	Intact roots	IR07	Susceptible	7	t23	9.23958e-05
IR	Intact roots	IR08	Susceptible	8	t23	0.00408889
IR	Intact roots	IR09	Susceptible	9	t23	0.000155867
IR	Intact roots	IR10	Susceptible	10	t23	7.46956e-05
IR	Intact roots	IR11	Susceptible	11	t23	0.000160169
IR	Intact roots	IR12	Susceptible	12	t23	0
WR	Wounded roots	WR01	Susceptible	1	t23	0.00787964
WR	Wounded roots	WR02	Susceptible	2	t23	0.00602303
WR	Wounded roots	WR03	Susceptible	3	t23	0.00656916
WR	Wounded roots	WR04	Susceptible	4	t23	0.00811179
WR	Wounded roots	WR05	Susceptible	5	t23	0.0070542
WR	Wounded roots	WR06	Susceptible	6	t23	0.00483964
WR	Wounded roots	WR07	Susceptible	7	t23	0.0205757
WR	Wounded roots	WR08	Susceptible	8	t23	0.0169468
WR	Wounded roots	WR09	Susceptible	9	t23	0.0176818
WR	Wounded roots	WR10	Susceptible	10	t23	0.0260039
WR	Wounded roots	WR11	Susceptible	11	t23	0.0242053
WR	Wounded roots	WR12	Susceptible	12	t23	0.0232406
DXI	Direct xylem inoculation	DXI01	Susceptible	1	t23	0.0136463
DXI	Direct xylem inoculation	DXI02	Susceptible	2	t23	0.0111866
DXI	Direct xylem inoculation	DXI03	Susceptible	3	t23	0.0138858
DXI	Direct xylem inoculation	DXI04	Susceptible	4	t23	0.0147941
DXI	Direct xylem inoculation	DXI05	Susceptible	5	t23	0.0166481
DXI	Direct xylem inoculation	DXI06	Susceptible	6	t23	0.0107658
DXI	Direct xylem inoculation	DXI07	Susceptible	7	t23	0.0193345
DXI	Direct xylem inoculation	DXI08	Susceptible	8	t23	0.0133047
DXI	Direct xylem inoculation	DXI09	Susceptible	9	t23	0.00770371
DXI	Direct xylem inoculation	DXI10	Susceptible	10	t23	0.0199189
DXI	Direct xylem inoculation	DXI11	Susceptible	11	t23	0.0147874
DXI	Direct xylem inoculation	DXI12	Susceptible	12	t23	0.01
IR	Intact roots	IR01	Susceptible	1	t24	3.29023e-05
IR	Intact roots	IR02	Susceptible	2	t24	5.45355e-05
IR	Intact roots	IR03	Susceptible	3	t24	3.15517e-05
IR	Intact roots	IR04	Susceptible	4	t24	4.08488e-05
IR	Intact roots	IR05	Susceptible	5	t24	6.51126e-05
IR	Intact roots	IR06	Susceptible	6	t24	0
IR	Intact roots	IR07	Susceptible	7	t24	4.61979e-05
IR	Intact roots	IR08	Susceptible	8	t24	0.00375873
IR	Intact roots	IR09	Susceptible	9	t24	0
IR	Intact roots	IR10	Susceptible	10	t24	7.46956e-05
IR	Intact roots	IR11	Susceptible	11	t24	3.20338e-05
IR	Intact roots	IR12	Susceptible	12	t24	3.3484e-05
WR	Wounded roots	WR01	Susceptible	1	t24	0.005447
WR	Wounded roots	WR02	Susceptible	2	t24	0.00408943
WR	Wounded roots	WR03	Susceptible	3	t24	0.00965412
WR	Wounded roots	WR04	Susceptible	4	t24	0.00705521
WR	Wounded roots	WR05	Susceptible	5	t24	0.00648867
WR	Wounded roots	WR06	Susceptible	6	t24	0.00439491
WR	Wounded roots	WR07	Susceptible	7	t24	0.0178709
WR	Wounded roots	WR08	Susceptible	8	t24	0.0181067
WR	Wounded roots	WR09	Susceptible	9	t24	0.0181794
WR	Wounded roots	WR10	Susceptible	10	t24	0.021932
WR	Wounded roots	WR11	Susceptible	11	t24	0.0327171
WR	Wounded roots	WR12	Susceptible	12	t24	0.0264395
DXI	Direct xylem inoculation	DXI01	Susceptible	1	t24	0.0205393
DXI	Direct xylem inoculation	DXI02	Susceptible	2	t24	0.0142132
DXI	Direct xylem inoculation	DXI03	Susceptible	3	t24	0.00929473
DXI	Direct xylem inoculation	DXI04	Susceptible	4	t24	0.0172825
DXI	Direct xylem inoculation	DXI05	Susceptible	5	t24	0.011971
DXI	Direct xylem inoculation	DXI06	Susceptible	6	t24	0.0137344
DXI	Direct xylem inoculation	DXI07	Susceptible	7	t24	0.0123647
DXI	Direct xylem inoculation	DXI08	Susceptible	8	t24	0.0172142
DXI	Direct xylem inoculation	DXI09	Susceptible	9	t24	0.00981798
DXI	Direct xylem inoculation	DXI10	Susceptible	10	t24	0.01056
DXI	Direct xylem inoculation	DXI11	Susceptible	11	t24	0.0121835
DXI	Direct xylem inoculation	DXI12	Susceptible	12	t24	0.0111515
IR	Intact roots	IR01	Susceptible	1	t25	0.000131609
IR	Intact roots	IR02	Susceptible	2	t25	3.6357e-05
IR	Intact roots	IR03	Susceptible	3	t25	6.31034e-05
IR	Intact roots	IR04	Susceptible	4	t25	6.12733e-05
IR	Intact roots	IR05	Susceptible	5	t25	0.000162782
IR	Intact roots	IR06	Susceptible	6	t25	2.74876e-05
IR	Intact roots	IR07	Susceptible	7	t25	0.000138594
IR	Intact roots	IR08	Susceptible	8	t25	0.000101587
IR	Intact roots	IR09	Susceptible	9	t25	8.9067e-05
IR	Intact roots	IR10	Susceptible	10	t25	0
IR	Intact roots	IR11	Susceptible	11	t25	6.40677e-05
IR	Intact roots	IR12	Susceptible	12	t25	3.3484e-05
WR	Wounded roots	WR01	Susceptible	1	t25	0.00753589
WR	Wounded roots	WR02	Susceptible	2	t25	0.00593412
WR	Wounded roots	WR03	Susceptible	3	t25	0.00609734
WR	Wounded roots	WR04	Susceptible	4	t25	0.00787321
WR	Wounded roots	WR05	Susceptible	5	t25	0.00714349
WR	Wounded roots	WR06	Susceptible	6	t25	0.00609533
WR	Wounded roots	WR07	Susceptible	7	t25	0.0128671
WR	Wounded roots	WR08	Susceptible	8	t25	0.0130142
WR	Wounded roots	WR09	Susceptible	9	t25	0.0139503
WR	Wounded roots	WR10	Susceptible	10	t25	0.0163718
WR	Wounded roots	WR11	Susceptible	11	t25	0.0177107
WR	Wounded roots	WR12	Susceptible	12	t25	0.0203029
DXI	Direct xylem inoculation	DXI01	Susceptible	1	t25	0.024405
DXI	Direct xylem inoculation	DXI02	Susceptible	2	t25	0.0247767
DXI	Direct xylem inoculation	DXI03	Susceptible	3	t25	0.0417699
DXI	Direct xylem inoculation	DXI04	Susceptible	4	t25	0.0160213
DXI	Direct xylem inoculation	DXI05	Susceptible	5	t25	0.0154232
DXI	Direct xylem inoculation	DXI06	Susceptible	6	t25	0.0153081
DXI	Direct xylem inoculation	DXI07	Susceptible	7	t25	0.0143082
DXI	Direct xylem inoculation	DXI08	Susceptible	8	t25	0.0127057
DXI	Direct xylem inoculation	DXI09	Susceptible	9	t25	0.0168655
DXI	Direct xylem inoculation	DXI10	Susceptible	10	t25	0.0330814
DXI	Direct xylem inoculation	DXI11	Susceptible	11	t25	0.0175108
DXI	Direct xylem inoculation	DXI12	Susceptible	12	t25	0.0149697
IR	Intact roots	IR01	Susceptible	1	t26	9.87069e-05
IR	Intact roots	IR02	Susceptible	2	t26	3.6357e-05
IR	Intact roots	IR03	Susceptible	3	t26	0
IR	Intact roots	IR04	Susceptible	4	t26	0
IR	Intact roots	IR05	Susceptible	5	t26	0
IR	Intact roots	IR06	Susceptible	6	t26	2.74876e-05
IR	Intact roots	IR07	Susceptible	7	t26	0
IR	Intact roots	IR08	Susceptible	8	t26	0.00419048
IR	Intact roots	IR09	Susceptible	9	t26	0.000178134
IR	Intact roots	IR10	Susceptible	10	t26	0
IR	Intact roots	IR11	Susceptible	11	t26	0.000800846
IR	Intact roots	IR12	Susceptible	12	t26	6.6968e-05
WR	Wounded roots	WR01	Susceptible	1	t26	0.009757
WR	Wounded roots	WR02	Susceptible	2	t26	0.0090012
WR	Wounded roots	WR03	Susceptible	3	t26	0.0107792
WR	Wounded roots	WR04	Susceptible	4	t26	0.00944104
WR	Wounded roots	WR05	Susceptible	5	t26	0.0116677
WR	Wounded roots	WR06	Susceptible	6	t26	0.0108042
WR	Wounded roots	WR07	Susceptible	7	t26	0.0130989
WR	Wounded roots	WR08	Susceptible	8	t26	0.0119674
WR	Wounded roots	WR09	Susceptible	9	t26	0.0110799
WR	Wounded roots	WR10	Susceptible	10	t26	0.0042123
WR	Wounded roots	WR11	Susceptible	11	t26	0.00452188
WR	Wounded roots	WR12	Susceptible	12	t26	0.00493972
DXI	Direct xylem inoculation	DXI01	Susceptible	1	t26	0.00791766
DXI	Direct xylem inoculation	DXI02	Susceptible	2	t26	0.00741818
DXI	Direct xylem inoculation	DXI03	Susceptible	3	t26	0.0142801
DXI	Direct xylem inoculation	DXI04	Susceptible	4	t26	0.0121693
DXI	Direct xylem inoculation	DXI05	Susceptible	5	t26	0.0094098
DXI	Direct xylem inoculation	DXI06	Susceptible	6	t26	0.0100147
DXI	Direct xylem inoculation	DXI07	Susceptible	7	t26	0.00753946
DXI	Direct xylem inoculation	DXI08	Susceptible	8	t26	0.0133678
DXI	Direct xylem inoculation	DXI09	Susceptible	9	t26	0.00833556
DXI	Direct xylem inoculation	DXI10	Susceptible	10	t26	0.0101096
DXI	Direct xylem inoculation	DXI11	Susceptible	11	t26	0.00709508
DXI	Direct xylem inoculation	DXI12	Susceptible	12	t26	0.0110303
IR	Intact roots	IR01	Susceptible	1	t27	0
IR	Intact roots	IR02	Susceptible	2	t27	5.45355e-05
IR	Intact roots	IR03	Susceptible	3	t27	0.000252414
IR	Intact roots	IR04	Susceptible	4	t27	0.000142971
IR	Intact roots	IR05	Susceptible	5	t27	6.51126e-05
IR	Intact roots	IR06	Susceptible	6	t27	0.81182
IR	Intact roots	IR07	Susceptible	7	t27	0.000184792
IR	Intact roots	IR08	Susceptible	8	t27	5.07937e-05
IR	Intact roots	IR09	Susceptible	9	t27	0
IR	Intact roots	IR10	Susceptible	10	t27	0.000448174
IR	Intact roots	IR11	Susceptible	11	t27	6.40677e-05
IR	Intact roots	IR12	Susceptible	12	t27	0.000234388
WR	Wounded roots	WR01	Susceptible	1	t27	0.00301436
WR	Wounded roots	WR02	Susceptible	2	t27	0.0031782
WR	Wounded roots	WR03	Susceptible	3	t27	0.0023228
WR	Wounded roots	WR04	Susceptible	4	t27	0.00231766
WR	Wounded roots	WR05	Susceptible	5	t27	0.0032741
WR	Wounded roots	WR06	Susceptible	6	t27	0.00298226
WR	Wounded roots	WR07	Susceptible	7	t27	0.00877125
WR	Wounded roots	WR08	Susceptible	8	t27	0.0101002
WR	Wounded roots	WR09	Susceptible	9	t27	0.00828597
WR	Wounded roots	WR10	Susceptible	10	t27	0.00657119
WR	Wounded roots	WR11	Susceptible	11	t27	0.00558585
WR	Wounded roots	WR12	Susceptible	12	t27	0.00530966
DXI	Direct xylem inoculation	DXI01	Susceptible	1	t27	0.00661357
DXI	Direct xylem inoculation	DXI02	Susceptible	2	t27	0.00765556
DXI	Direct xylem inoculation	DXI03	Susceptible	3	t27	0.00853425
DXI	Direct xylem inoculation	DXI04	Susceptible	4	t27	0.0083856
DXI	Direct xylem inoculation	DXI05	Susceptible	5	t27	0.00665367
DXI	Direct xylem inoculation	DXI06	Susceptible	6	t27	0.0080475
DXI	Direct xylem inoculation	DXI07	Susceptible	7	t27	0.00636665
DXI	Direct xylem inoculation	DXI08	Susceptible	8	t27	0.0126742
DXI	Direct xylem inoculation	DXI09	Susceptible	9	t27	0.00447155
DXI	Direct xylem inoculation	DXI10	Susceptible	10	t27	0.0113107
DXI	Direct xylem inoculation	DXI11	Susceptible	11	t27	0.00554228
DXI	Direct xylem inoculation	DXI12	Susceptible	12	t27	0.00787879
IR	Intact roots	IR01	Susceptible	1	t28	0
IR	Intact roots	IR02	Susceptible	2	t28	0
IR	Intact roots	IR03	Susceptible	3	t28	0
IR	Intact roots	IR04	Susceptible	4	t28	0
IR	Intact roots	IR05	Susceptible	5	t28	0
IR	Intact roots	IR06	Susceptible	6	t28	0
IR	Intact roots	IR07	Susceptible	7	t28	0
IR	Intact roots	IR08	Susceptible	8	t28	0
IR	Intact roots	IR09	Susceptible	9	t28	0
IR	Intact roots	IR10	Susceptible	10	t28	0
IR	Intact roots	IR11	Susceptible	11	t28	0
IR	Intact roots	IR12	Susceptible	12	t28	0
WR	Wounded roots	WR01	Susceptible	1	t28	0
WR	Wounded roots	WR02	Susceptible	2	t28	0
WR	Wounded roots	WR03	Susceptible	3	t28	0
WR	Wounded roots	WR04	Susceptible	4	t28	0
WR	Wounded roots	WR05	Susceptible	5	t28	0
WR	Wounded roots	WR06	Susceptible	6	t28	0
WR	Wounded roots	WR07	Susceptible	7	t28	9.65997e-05
WR	Wounded roots	WR08	Susceptible	8	t28	0
WR	Wounded roots	WR09	Susceptible	9	t28	0
WR	Wounded roots	WR10	Susceptible	10	t28	2.8082e-05
WR	Wounded roots	WR11	Susceptible	11	t28	6.64982e-05
WR	Wounded roots	WR12	Susceptible	12	t28	0
DXI	Direct xylem inoculation	DXI01	Susceptible	1	t28	0
DXI	Direct xylem inoculation	DXI02	Susceptible	2	t28	0
DXI	Direct xylem inoculation	DXI03	Susceptible	3	t28	0
DXI	Direct xylem inoculation	DXI04	Susceptible	4	t28	0
DXI	Direct xylem inoculation	DXI05	Susceptible	5	t28	0
DXI	Direct xylem inoculation	DXI06	Susceptible	6	t28	0
DXI	Direct xylem inoculation	DXI07	Susceptible	7	t28	0
DXI	Direct xylem inoculation	DXI08	Susceptible	8	t28	0
DXI	Direct xylem inoculation	DXI09	Susceptible	9	t28	0
DXI	Direct xylem inoculation	DXI10	Susceptible	10	t28	0
DXI	Direct xylem inoculation	DXI11	Susceptible	11	t28	0
DXI	Direct xylem inoculation	DXI12	Susceptible	12	t28	0
IR	Intact roots	IR01	Susceptible	1	t29	9.87069e-05
IR	Intact roots	IR02	Susceptible	2	t29	0
IR	Intact roots	IR03	Susceptible	3	t29	9.46551e-05
IR	Intact roots	IR04	Susceptible	4	t29	2.04244e-05
IR	Intact roots	IR05	Susceptible	5	t29	9.7669e-05
IR	Intact roots	IR06	Susceptible	6	t29	2.74876e-05
IR	Intact roots	IR07	Susceptible	7	t29	9.23958e-05
IR	Intact roots	IR08	Susceptible	8	t29	0.000101587
IR	Intact roots	IR09	Susceptible	9	t29	2.22668e-05
IR	Intact roots	IR10	Susceptible	10	t29	0.000746956
IR	Intact roots	IR11	Susceptible	11	t29	0.00201813
IR	Intact roots	IR12	Susceptible	12	t29	0
WR	Wounded roots	WR01	Susceptible	1	t29	0.0118723
WR	Wounded roots	WR02	Susceptible	2	t29	0.0095346
WR	Wounded roots	WR03	Susceptible	3	t29	0.00994447
WR	Wounded roots	WR04	Susceptible	4	t29	0.0118609
WR	Wounded roots	WR05	Susceptible	5	t29	0.0119356
WR	Wounded roots	WR06	Susceptible	6	t29	0.0101763
WR	Wounded roots	WR07	Susceptible	7	t29	0.0121716
WR	Wounded roots	WR08	Susceptible	8	t29	0.0100153
WR	Wounded roots	WR09	Susceptible	9	t29	0.00998909
WR	Wounded roots	WR10	Susceptible	10	t29	0.00971637
WR	Wounded roots	WR11	Susceptible	11	t29	0.00860043
WR	Wounded roots	WR12	Susceptible	12	t29	0.00935718
DXI	Direct xylem inoculation	DXI01	Susceptible	1	t29	0.0104327
DXI	Direct xylem inoculation	DXI02	Susceptible	2	t29	0.00726981
DXI	Direct xylem inoculation	DXI03	Susceptible	3	t29	0.00890041
DXI	Direct xylem inoculation	DXI04	Susceptible	4	t29	0.0133965
DXI	Direct xylem inoculation	DXI05	Susceptible	5	t29	0.0111359
DXI	Direct xylem inoculation	DXI06	Susceptible	6	t29	0.011338
DXI	Direct xylem inoculation	DXI07	Susceptible	7	t29	0.0121637
DXI	Direct xylem inoculation	DXI08	Susceptible	8	t29	0.0103411
DXI	Direct xylem inoculation	DXI09	Susceptible	9	t29	0.00947775
DXI	Direct xylem inoculation	DXI10	Susceptible	10	t29	0.00623092
DXI	Direct xylem inoculation	DXI11	Susceptible	11	t29	0.0107979
DXI	Direct xylem inoculation	DXI12	Susceptible	12	t29	0.0112121
IR	Intact roots	IR01	Susceptible	1	t30	0
IR	Intact roots	IR02	Susceptible	2	t30	0
IR	Intact roots	IR03	Susceptible	3	t30	0
IR	Intact roots	IR04	Susceptible	4	t30	0
IR	Intact roots	IR05	Susceptible	5	t30	0
IR	Intact roots	IR06	Susceptible	6	t30	0
IR	Intact roots	IR07	Susceptible	7	t30	0
IR	Intact roots	IR08	Susceptible	8	t30	0
IR	Intact roots	IR09	Susceptible	9	t30	0
IR	Intact roots	IR10	Susceptible	10	t30	0
IR	Intact roots	IR11	Susceptible	11	t30	0
IR	Intact roots	IR12	Susceptible	12	t30	0
WR	Wounded roots	WR01	Susceptible	1	t30	0
WR	Wounded roots	WR02	Susceptible	2	t30	0
WR	Wounded roots	WR03	Susceptible	3	t30	0
WR	Wounded roots	WR04	Susceptible	4	t30	0
WR	Wounded roots	WR05	Susceptible	5	t30	0
WR	Wounded roots	WR06	Susceptible	6	t30	0
WR	Wounded roots	WR07	Susceptible	7	t30	0
WR	Wounded roots	WR08	Susceptible	8	t30	0
WR	Wounded roots	WR09	Susceptible	9	t30	3.82724e-05
WR	Wounded roots	WR10	Susceptible	10	t30	0
WR	Wounded roots	WR11	Susceptible	11	t30	0
WR	Wounded roots	WR12	Susceptible	12	t30	2.17609e-05
DXI	Direct xylem inoculation	DXI01	Susceptible	1	t30	0
DXI	Direct xylem inoculation	DXI02	Susceptible	2	t30	0
DXI	Direct xylem inoculation	DXI03	Susceptible	3	t30	0
DXI	Direct xylem inoculation	DXI04	Susceptible	4	t30	0
DXI	Direct xylem inoculation	DXI05	Susceptible	5	t30	0
DXI	Direct xylem inoculation	DXI06	Susceptible	6	t30	0
DXI	Direct xylem inoculation	DXI07	Susceptible	7	t30	0
DXI	Direct xylem inoculation	DXI08	Susceptible	8	t30	0
DXI	Direct xylem inoculation	DXI09	Susceptible	9	t30	0
DXI	Direct xylem inoculation	DXI10	Susceptible	10	t30	0
DXI	Direct xylem inoculation	DXI11	Susceptible	11	t30	0
DXI	Direct xylem inoculation	DXI12	Susceptible	12	t30	0
IR	Intact roots	IR01	Susceptible	1	t31	3.29023e-05
IR	Intact roots	IR02	Susceptible	2	t31	0
IR	Intact roots	IR03	Susceptible	3	t31	0
IR	Intact roots	IR04	Susceptible	4	t31	0
IR	Intact roots	IR05	Susceptible	5	t31	0
IR	Intact roots	IR06	Susceptible	6	t31	0
IR	Intact roots	IR07	Susceptible	7	t31	0
IR	Intact roots	IR08	Susceptible	8	t31	0
IR	Intact roots	IR09	Susceptible	9	t31	0
IR	Intact roots	IR10	Susceptible	10	t31	0.0112043
IR	Intact roots	IR11	Susceptible	11	t31	0
IR	Intact roots	IR12	Susceptible	12	t31	0
WR	Wounded roots	WR01	Susceptible	1	t31	0.00171871
WR	Wounded roots	WR02	Susceptible	2	t31	0.000222252
WR	Wounded roots	WR03	Susceptible	3	t31	0.000544405
WR	Wounded roots	WR04	Susceptible	4	t31	0.000681663
WR	Wounded roots	WR05	Susceptible	5	t31	0.000505998
WR	Wounded roots	WR06	Susceptible	6	t31	0.000156961
WR	Wounded roots	WR07	Susceptible	7	t31	9.65997e-05
WR	Wounded roots	WR08	Susceptible	8	t31	5.65835e-05
WR	Wounded roots	WR09	Susceptible	9	t31	3.82724e-05
WR	Wounded roots	WR10	Susceptible	10	t31	8.4246e-05
WR	Wounded roots	WR11	Susceptible	11	t31	0.00108614
WR	Wounded roots	WR12	Susceptible	12	t31	6.52827e-05
DXI	Direct xylem inoculation	DXI01	Susceptible	1	t31	0.000372596
DXI	Direct xylem inoculation	DXI02	Susceptible	2	t31	0.000148364
DXI	Direct xylem inoculation	DXI03	Susceptible	3	t31	2.81658e-05
DXI	Direct xylem inoculation	DXI04	Susceptible	4	t31	3.40878e-05
DXI	Direct xylem inoculation	DXI05	Susceptible	5	t31	0
DXI	Direct xylem inoculation	DXI06	Susceptible	6	t31	0.000143067
DXI	Direct xylem inoculation	DXI07	Susceptible	7	t31	0
DXI	Direct xylem inoculation	DXI08	Susceptible	8	t31	0.000693612
DXI	Direct xylem inoculation	DXI09	Susceptible	9	t31	0.00012151
DXI	Direct xylem inoculation	DXI10	Susceptible	10	t31	0
DXI	Direct xylem inoculation	DXI11	Susceptible	11	t31	2.38892e-05
DXI	Direct xylem inoculation	DXI12	Susceptible	12	t31	6.06061e-05
IR	Intact roots	IR01	Susceptible	1	t32	0
IR	Intact roots	IR02	Susceptible	2	t32	0
IR	Intact roots	IR03	Susceptible	3	t32	0
IR	Intact roots	IR04	Susceptible	4	t32	0
IR	Intact roots	IR05	Susceptible	5	t32	0
IR	Intact roots	IR06	Susceptible	6	t32	0
IR	Intact roots	IR07	Susceptible	7	t32	0
IR	Intact roots	IR08	Susceptible	8	t32	0
IR	Intact roots	IR09	Susceptible	9	t32	0
IR	Intact roots	IR10	Susceptible	10	t32	0
IR	Intact roots	IR11	Susceptible	11	t32	0
IR	Intact roots	IR12	Susceptible	12	t32	0
WR	Wounded roots	WR01	Susceptible	1	t32	2.64417e-05
WR	Wounded roots	WR02	Susceptible	2	t32	0
WR	Wounded roots	WR03	Susceptible	3	t32	0
WR	Wounded roots	WR04	Susceptible	4	t32	0
WR	Wounded roots	WR05	Susceptible	5	t32	0
WR	Wounded roots	WR06	Susceptible	6	t32	0
WR	Wounded roots	WR07	Susceptible	7	t32	0.000270479
WR	Wounded roots	WR08	Susceptible	8	t32	0.000113167
WR	Wounded roots	WR09	Susceptible	9	t32	0.000267907
WR	Wounded roots	WR10	Susceptible	10	t32	0.000168492
WR	Wounded roots	WR11	Susceptible	11	t32	8.86643e-05
WR	Wounded roots	WR12	Susceptible	12	t32	0.000282892
DXI	Direct xylem inoculation	DXI01	Susceptible	1	t32	0
DXI	Direct xylem inoculation	DXI02	Susceptible	2	t32	0
DXI	Direct xylem inoculation	DXI03	Susceptible	3	t32	0
DXI	Direct xylem inoculation	DXI04	Susceptible	4	t32	0
DXI	Direct xylem inoculation	DXI05	Susceptible	5	t32	0
DXI	Direct xylem inoculation	DXI06	Susceptible	6	t32	0
DXI	Direct xylem inoculation	DXI07	Susceptible	7	t32	0
DXI	Direct xylem inoculation	DXI08	Susceptible	8	t32	0
DXI	Direct xylem inoculation	DXI09	Susceptible	9	t32	0
DXI	Direct xylem inoculation	DXI10	Susceptible	10	t32	0
DXI	Direct xylem inoculation	DXI11	Susceptible	11	t32	0
DXI	Direct xylem inoculation	DXI12	Susceptible	12	t32	6.06061e-05
IR	Intact roots	IR01	Susceptible	1	t33	6.58046e-05
IR	Intact roots	IR02	Susceptible	2	t33	0
IR	Intact roots	IR03	Susceptible	3	t33	0
IR	Intact roots	IR04	Susceptible	4	t33	0
IR	Intact roots	IR05	Susceptible	5	t33	3.25563e-05
IR	Intact roots	IR06	Susceptible	6	t33	2.74876e-05
IR	Intact roots	IR07	Susceptible	7	t33	4.61979e-05
IR	Intact roots	IR08	Susceptible	8	t33	2.53968e-05
IR	Intact roots	IR09	Susceptible	9	t33	4.45335e-05
IR	Intact roots	IR10	Susceptible	10	t33	7.46956e-05
IR	Intact roots	IR11	Susceptible	11	t33	3.20338e-05
IR	Intact roots	IR12	Susceptible	12	t33	3.3484e-05
WR	Wounded roots	WR01	Susceptible	1	t33	0.0144372
WR	Wounded roots	WR02	Susceptible	2	t33	0.0120238
WR	Wounded roots	WR03	Susceptible	3	t33	0.014336
WR	Wounded roots	WR04	Susceptible	4	t33	0.0148943
WR	Wounded roots	WR05	Susceptible	5	t33	0.0146442
WR	Wounded roots	WR06	Susceptible	6	t33	0.014205
WR	Wounded roots	WR07	Susceptible	7	t33	0.0151275
WR	Wounded roots	WR08	Susceptible	8	t33	0.0126747
WR	Wounded roots	WR09	Susceptible	9	t33	0.0148497
WR	Wounded roots	WR10	Susceptible	10	t33	0.020556
WR	Wounded roots	WR11	Susceptible	11	t33	0.0326063
WR	Wounded roots	WR12	Susceptible	12	t33	0.023937
DXI	Direct xylem inoculation	DXI01	Susceptible	1	t33	0.0190489
DXI	Direct xylem inoculation	DXI02	Susceptible	2	t33	0.0163793
DXI	Direct xylem inoculation	DXI03	Susceptible	3	t33	0.0163362
DXI	Direct xylem inoculation	DXI04	Susceptible	4	t33	0.0158849
DXI	Direct xylem inoculation	DXI05	Susceptible	5	t33	0.0193486
DXI	Direct xylem inoculation	DXI06	Susceptible	6	t33	0.0159162
DXI	Direct xylem inoculation	DXI07	Susceptible	7	t33	0.0110244
DXI	Direct xylem inoculation	DXI08	Susceptible	8	t33	0.0103096
DXI	Direct xylem inoculation	DXI09	Susceptible	9	t33	0.0176918
DXI	Direct xylem inoculation	DXI10	Susceptible	10	t33	0.0121365
DXI	Direct xylem inoculation	DXI11	Susceptible	11	t33	0.0141185
DXI	Direct xylem inoculation	DXI12	Susceptible	12	t33	0.0130303
IR	Intact roots	IR01	Susceptible	1	t34	0.000361925
IR	Intact roots	IR02	Susceptible	2	t34	7.27141e-05
IR	Intact roots	IR03	Susceptible	3	t34	0.000347069
IR	Intact roots	IR04	Susceptible	4	t34	2.04244e-05
IR	Intact roots	IR05	Susceptible	5	t34	0.00061857
IR	Intact roots	IR06	Susceptible	6	t34	0.00112699
IR	Intact roots	IR07	Susceptible	7	t34	4.61979e-05
IR	Intact roots	IR08	Susceptible	8	t34	0.000101587
IR	Intact roots	IR09	Susceptible	9	t34	0.000311735
IR	Intact roots	IR10	Susceptible	10	t34	0.000248985
IR	Intact roots	IR11	Susceptible	11	t34	0.0273889
IR	Intact roots	IR12	Susceptible	12	t34	6.6968e-05
WR	Wounded roots	WR01	Susceptible	1	t34	0
WR	Wounded roots	WR02	Susceptible	2	t34	0
WR	Wounded roots	WR03	Susceptible	3	t34	0
WR	Wounded roots	WR04	Susceptible	4	t34	0
WR	Wounded roots	WR05	Susceptible	5	t34	2.97646e-05
WR	Wounded roots	WR06	Susceptible	6	t34	0
WR	Wounded roots	WR07	Susceptible	7	t34	0.0186437
WR	Wounded roots	WR08	Susceptible	8	t34	0.0170033
WR	Wounded roots	WR09	Susceptible	9	t34	0.0153664
WR	Wounded roots	WR10	Susceptible	10	t34	0.0116259
WR	Wounded roots	WR11	Susceptible	11	t34	0.0118588
WR	Wounded roots	WR12	Susceptible	12	t34	0.0137746
DXI	Direct xylem inoculation	DXI01	Susceptible	1	t34	0.0135532
DXI	Direct xylem inoculation	DXI02	Susceptible	2	t34	0.0370315
DXI	Direct xylem inoculation	DXI03	Susceptible	3	t34	0.0141674
DXI	Direct xylem inoculation	DXI04	Susceptible	4	t34	0.01551
DXI	Direct xylem inoculation	DXI05	Susceptible	5	t34	0.0202116
DXI	Direct xylem inoculation	DXI06	Susceptible	6	t34	0.0315462
DXI	Direct xylem inoculation	DXI07	Susceptible	7	t34	0.0130684
DXI	Direct xylem inoculation	DXI08	Susceptible	8	t34	0.0382117
DXI	Direct xylem inoculation	DXI09	Susceptible	9	t34	0.0154803
DXI	Direct xylem inoculation	DXI10	Susceptible	10	t34	0.0132126
DXI	Direct xylem inoculation	DXI11	Susceptible	11	t34	0.017248
DXI	Direct xylem inoculation	DXI12	Susceptible	12	t34	0.020303
IR	Intact roots	IR01	Susceptible	1	t35	0.000131609
IR	Intact roots	IR02	Susceptible	2	t35	3.6357e-05
IR	Intact roots	IR03	Susceptible	3	t35	0
IR	Intact roots	IR04	Susceptible	4	t35	0
IR	Intact roots	IR05	Susceptible	5	t35	0.00244172
IR	Intact roots	IR06	Susceptible	6	t35	0
IR	Intact roots	IR07	Susceptible	7	t35	0
IR	Intact roots	IR08	Susceptible	8	t35	0.000355556
IR	Intact roots	IR09	Susceptible	9	t35	4.45335e-05
IR	Intact roots	IR10	Susceptible	10	t35	0.00017429
IR	Intact roots	IR11	Susceptible	11	t35	3.20338e-05
IR	Intact roots	IR12	Susceptible	12	t35	0
WR	Wounded roots	WR01	Susceptible	1	t35	0.0174251
WR	Wounded roots	WR02	Susceptible	2	t35	0.0130906
WR	Wounded roots	WR03	Susceptible	3	t35	0.0169129
WR	Wounded roots	WR04	Susceptible	4	t35	0.0174506
WR	Wounded roots	WR05	Susceptible	5	t35	0.0167872
WR	Wounded roots	WR06	Susceptible	6	t35	0.0138649
WR	Wounded roots	WR07	Susceptible	7	t35	0.0178516
WR	Wounded roots	WR08	Susceptible	8	t35	0.0130991
WR	Wounded roots	WR09	Susceptible	9	t35	0.0150219
WR	Wounded roots	WR10	Susceptible	10	t35	0.0197136
WR	Wounded roots	WR11	Susceptible	11	t35	0.0258456
WR	Wounded roots	WR12	Susceptible	12	t35	0.0268312
DXI	Direct xylem inoculation	DXI01	Susceptible	1	t35	0.0142052
DXI	Direct xylem inoculation	DXI02	Susceptible	2	t35	0.0215424
DXI	Direct xylem inoculation	DXI03	Susceptible	3	t35	0.00980171
DXI	Direct xylem inoculation	DXI04	Susceptible	4	t35	0.0143851
DXI	Direct xylem inoculation	DXI05	Susceptible	5	t35	0.012333
DXI	Direct xylem inoculation	DXI06	Susceptible	6	t35	0.0139132
DXI	Direct xylem inoculation	DXI07	Susceptible	7	t35	0.015347
DXI	Direct xylem inoculation	DXI08	Susceptible	8	t35	0.0122328
DXI	Direct xylem inoculation	DXI09	Susceptible	9	t35	0.0179348
DXI	Direct xylem inoculation	DXI10	Susceptible	10	t35	0.0141134
DXI	Direct xylem inoculation	DXI11	Susceptible	11	t35	0.0154802
DXI	Direct xylem inoculation	DXI12	Susceptible	12	t35	0.0135758
IR	Intact roots	IR01	Susceptible	1	t36	3.29023e-05
IR	Intact roots	IR02	Susceptible	2	t36	1.81785e-05
IR	Intact roots	IR03	Susceptible	3	t36	0
IR	Intact roots	IR04	Susceptible	4	t36	0.000122547
IR	Intact roots	IR05	Susceptible	5	t36	0.000130225
IR	Intact roots	IR06	Susceptible	6	t36	0.000219901
IR	Intact roots	IR07	Susceptible	7	t36	0.0129816
IR	Intact roots	IR08	Susceptible	8	t36	2.53968e-05
IR	Intact roots	IR09	Susceptible	9	t36	0.000423068
IR	Intact roots	IR10	Susceptible	10	t36	4.97971e-05
IR	Intact roots	IR11	Susceptible	11	t36	0.0110837
IR	Intact roots	IR12	Susceptible	12	t36	0.174552
WR	Wounded roots	WR01	Susceptible	1	t36	0.0248552
WR	Wounded roots	WR02	Susceptible	2	t36	0.0922567
WR	Wounded roots	WR03	Susceptible	3	t36	0.0618807
WR	Wounded roots	WR04	Susceptible	4	t36	0.0253238
WR	Wounded roots	WR05	Susceptible	5	t36	0.0264309
WR	Wounded roots	WR06	Susceptible	6	t36	0.0626799
WR	Wounded roots	WR07	Susceptible	7	t36	0.0120943
WR	Wounded roots	WR08	Susceptible	8	t36	0.00973236
WR	Wounded roots	WR09	Susceptible	9	t36	0.0095681
WR	Wounded roots	WR10	Susceptible	10	t36	0.00713283
WR	Wounded roots	WR11	Susceptible	11	t36	0.00498737
WR	Wounded roots	WR12	Susceptible	12	t36	0.00367759
DXI	Direct xylem inoculation	DXI01	Susceptible	1	t36	0.00833683
DXI	Direct xylem inoculation	DXI02	Susceptible	2	t36	0.0123735
DXI	Direct xylem inoculation	DXI03	Susceptible	3	t36	0.010872
DXI	Direct xylem inoculation	DXI04	Susceptible	4	t36	0.012817
DXI	Direct xylem inoculation	DXI05	Susceptible	5	t36	0.0122494
DXI	Direct xylem inoculation	DXI06	Susceptible	6	t36	0.0120891
DXI	Direct xylem inoculation	DXI07	Susceptible	7	t36	0.0151124
DXI	Direct xylem inoculation	DXI08	Susceptible	8	t36	0.0116338
DXI	Direct xylem inoculation	DXI09	Susceptible	9	t36	0.0105227
DXI	Direct xylem inoculation	DXI10	Susceptible	10	t36	0.0158901
DXI	Direct xylem inoculation	DXI11	Susceptible	11	t36	0.0142379
DXI	Direct xylem inoculation	DXI12	Susceptible	12	t36	0.0129697
IR	Intact roots	IR01	Susceptible	1	t37	0.000131609
IR	Intact roots	IR02	Susceptible	2	t37	1.81785e-05
IR	Intact roots	IR03	Susceptible	3	t37	0.000283965
IR	Intact roots	IR04	Susceptible	4	t37	0.996058
IR	Intact roots	IR05	Susceptible	5	t37	6.51126e-05
IR	Intact roots	IR06	Susceptible	6	t37	0.000219901
IR	Intact roots	IR07	Susceptible	7	t37	0.0507715
IR	Intact roots	IR08	Susceptible	8	t37	5.07937e-05
IR	Intact roots	IR09	Susceptible	9	t37	8.9067e-05
IR	Intact roots	IR10	Susceptible	10	t37	7.46956e-05
IR	Intact roots	IR11	Susceptible	11	t37	3.20338e-05
IR	Intact roots	IR12	Susceptible	12	t37	0.000234388
WR	Wounded roots	WR01	Susceptible	1	t37	0.0102858
WR	Wounded roots	WR02	Susceptible	2	t37	0.009179
WR	Wounded roots	WR03	Susceptible	3	t37	0.00831125
WR	Wounded roots	WR04	Susceptible	4	t37	0.0107362
WR	Wounded roots	WR05	Susceptible	5	t37	0.0130369
WR	Wounded roots	WR06	Susceptible	6	t37	0.00967928
WR	Wounded roots	WR07	Susceptible	7	t37	0.0121716
WR	Wounded roots	WR08	Susceptible	8	t37	0.0103265
WR	Wounded roots	WR09	Susceptible	9	t37	0.00951069
WR	Wounded roots	WR10	Susceptible	10	t37	0.0121314
WR	Wounded roots	WR11	Susceptible	11	t37	0.00888859
WR	Wounded roots	WR12	Susceptible	12	t37	0.00855203
DXI	Direct xylem inoculation	DXI01	Susceptible	1	t37	0.0125285
DXI	Direct xylem inoculation	DXI02	Susceptible	2	t37	0.0109196
DXI	Direct xylem inoculation	DXI03	Susceptible	3	t37	0.00960455
DXI	Direct xylem inoculation	DXI04	Susceptible	4	t37	0.0103968
DXI	Direct xylem inoculation	DXI05	Susceptible	5	t37	0.0077951
DXI	Direct xylem inoculation	DXI06	Susceptible	6	t37	0.00883436
DXI	Direct xylem inoculation	DXI07	Susceptible	7	t37	0.0101196
DXI	Direct xylem inoculation	DXI08	Susceptible	8	t37	0.0080396
DXI	Direct xylem inoculation	DXI09	Susceptible	9	t37	0.019077
DXI	Direct xylem inoculation	DXI10	Susceptible	10	t37	0.0112357
DXI	Direct xylem inoculation	DXI11	Susceptible	11	t37	0.00998567
DXI	Direct xylem inoculation	DXI12	Susceptible	12	t37	0.0131515
IR	Intact roots	IR01	Susceptible	1	t38	0.000131609
IR	Intact roots	IR02	Susceptible	2	t38	3.6357e-05
IR	Intact roots	IR03	Susceptible	3	t38	0
IR	Intact roots	IR04	Susceptible	4	t38	0
IR	Intact roots	IR05	Susceptible	5	t38	0.00244172
IR	Intact roots	IR06	Susceptible	6	t38	0
IR	Intact roots	IR07	Susceptible	7	t38	0
IR	Intact roots	IR08	Susceptible	8	t38	0.000355556
IR	Intact roots	IR09	Susceptible	9	t38	4.45335e-05
IR	Intact roots	IR10	Susceptible	10	t38	0.00017429
IR	Intact roots	IR11	Susceptible	11	t38	3.20338e-05
IR	Intact roots	IR12	Susceptible	12	t38	0
WR	Wounded roots	WR01	Susceptible	1	t38	0.0174251
WR	Wounded roots	WR02	Susceptible	2	t38	0.0130906
WR	Wounded roots	WR03	Susceptible	3	t38	0.0169129
WR	Wounded roots	WR04	Susceptible	4	t38	0.0174506
WR	Wounded roots	WR05	Susceptible	5	t38	0.0167872
WR	Wounded roots	WR06	Susceptible	6	t38	0.0138649
WR	Wounded roots	WR07	Susceptible	7	t38	0.0178516
WR	Wounded roots	WR08	Susceptible	8	t38	0.0130991
WR	Wounded roots	WR09	Susceptible	9	t38	0.0150219
WR	Wounded roots	WR10	Susceptible	10	t38	0.0197136
WR	Wounded roots	WR11	Susceptible	11	t38	0.0258456
WR	Wounded roots	WR12	Susceptible	12	t38	0.0268312
DXI	Direct xylem inoculation	DXI01	Susceptible	1	t38	0.0142052
DXI	Direct xylem inoculation	DXI02	Susceptible	2	t38	0.0215424
DXI	Direct xylem inoculation	DXI03	Susceptible	3	t38	0.00980171
DXI	Direct xylem inoculation	DXI04	Susceptible	4	t38	0.0143851
DXI	Direct xylem inoculation	DXI05	Susceptible	5	t38	0.012333
DXI	Direct xylem inoculation	DXI06	Susceptible	6	t38	0.0139132
DXI	Direct xylem inoculation	DXI07	Susceptible	7	t38	0.015347
DXI	Direct xylem inoculation	DXI08	Susceptible	8	t38	0.0122328
DXI	Direct xylem inoculation	DXI09	Susceptible	9	t38	0.0179348
DXI	Direct xylem inoculation	DXI10	Susceptible	10	t38	0.0141134
DXI	Direct xylem inoculation	DXI11	Susceptible	11	t38	0.0154802
DXI	Direct xylem inoculation	DXI12	Susceptible	12	t38	0.0135758
IR	Intact roots	IR01	Susceptible	1	t39	6.58046e-05
IR	Intact roots	IR02	Susceptible	2	t39	5.45355e-05
IR	Intact roots	IR03	Susceptible	3	t39	3.15517e-05
IR	Intact roots	IR04	Susceptible	4	t39	6.12733e-05
IR	Intact roots	IR05	Susceptible	5	t39	0
IR	Intact roots	IR06	Susceptible	6	t39	0
IR	Intact roots	IR07	Susceptible	7	t39	4.61979e-05
IR	Intact roots	IR08	Susceptible	8	t39	0.000152381
IR	Intact roots	IR09	Susceptible	9	t39	0
IR	Intact roots	IR10	Susceptible	10	t39	2.48985e-05
IR	Intact roots	IR11	Susceptible	11	t39	3.20338e-05
IR	Intact roots	IR12	Susceptible	12	t39	6.6968e-05
WR	Wounded roots	WR01	Susceptible	1	t39	0.0139877
WR	Wounded roots	WR02	Susceptible	2	t39	0.0124239
WR	Wounded roots	WR03	Susceptible	3	t39	0.0159329
WR	Wounded roots	WR04	Susceptible	4	t39	0.0162577
WR	Wounded roots	WR05	Susceptible	5	t39	0.0158645
WR	Wounded roots	WR06	Susceptible	6	t39	0.0117459
WR	Wounded roots	WR07	Susceptible	7	t39	0.0155912
WR	Wounded roots	WR08	Susceptible	8	t39	0.0147966
WR	Wounded roots	WR09	Susceptible	9	t39	0.0243604
WR	Wounded roots	WR10	Susceptible	10	t39	0.0184218
WR	Wounded roots	WR11	Susceptible	11	t39	0.0185308
WR	Wounded roots	WR12	Susceptible	12	t39	0.0186708
DXI	Direct xylem inoculation	DXI01	Susceptible	1	t39	0.0142052
DXI	Direct xylem inoculation	DXI02	Susceptible	2	t39	0.0212753
DXI	Direct xylem inoculation	DXI03	Susceptible	3	t39	0.00754845
DXI	Direct xylem inoculation	DXI04	Susceptible	4	t39	0.0117603
DXI	Direct xylem inoculation	DXI05	Susceptible	5	t39	0.0165367
DXI	Direct xylem inoculation	DXI06	Susceptible	6	t39	0.0116242
DXI	Direct xylem inoculation	DXI07	Susceptible	7	t39	0.00609858
DXI	Direct xylem inoculation	DXI08	Susceptible	8	t39	0.0130525
DXI	Direct xylem inoculation	DXI09	Susceptible	9	t39	0.0106928
DXI	Direct xylem inoculation	DXI10	Susceptible	10	t39	0.012637
DXI	Direct xylem inoculation	DXI11	Susceptible	11	t39	0.0147874
DXI	Direct xylem inoculation	DXI12	Susceptible	12	t39	0.00987879
IR	Intact roots	IR01	Susceptible	1	t40	3.29023e-05
IR	Intact roots	IR02	Susceptible	2	t40	1.81785e-05
IR	Intact roots	IR03	Susceptible	3	t40	3.15517e-05
IR	Intact roots	IR04	Susceptible	4	t40	2.04244e-05
IR	Intact roots	IR05	Susceptible	5	t40	0.000455789
IR	Intact roots	IR06	Susceptible	6	t40	0
IR	Intact roots	IR07	Susceptible	7	t40	0.048323
IR	Intact roots	IR08	Susceptible	8	t40	5.07937e-05
IR	Intact roots	IR09	Susceptible	9	t40	2.22668e-05
IR	Intact roots	IR10	Susceptible	10	t40	0
IR	Intact roots	IR11	Susceptible	11	t40	0.0121729
IR	Intact roots	IR12	Susceptible	12	t40	3.3484e-05
WR	Wounded roots	WR01	Susceptible	1	t40	0.010233
WR	Wounded roots	WR02	Susceptible	2	t40	0.00717873
WR	Wounded roots	WR03	Susceptible	3	t40	0.00707727
WR	Wounded roots	WR04	Susceptible	4	t40	0.0099182
WR	Wounded roots	WR05	Susceptible	5	t40	0.0111022
WR	Wounded roots	WR06	Susceptible	6	t40	0.00800502
WR	Wounded roots	WR07	Susceptible	7	t40	0.00751546
WR	Wounded roots	WR08	Susceptible	8	t40	0.00843094
WR	Wounded roots	WR09	Susceptible	9	t40	0.00715694
WR	Wounded roots	WR10	Susceptible	10	t40	0.00834035
WR	Wounded roots	WR11	Susceptible	11	t40	0.00749213
WR	Wounded roots	WR12	Susceptible	12	t40	0.00974888
DXI	Direct xylem inoculation	DXI01	Susceptible	1	t40	0.00661357
DXI	Direct xylem inoculation	DXI02	Susceptible	2	t40	0.006528
DXI	Direct xylem inoculation	DXI03	Susceptible	3	t40	0.00706963
DXI	Direct xylem inoculation	DXI04	Susceptible	4	t40	0.00487456
DXI	Direct xylem inoculation	DXI05	Susceptible	5	t40	0.00810134
DXI	Direct xylem inoculation	DXI06	Susceptible	6	t40	0.0086913
DXI	Direct xylem inoculation	DXI07	Susceptible	7	t40	0.0100861
DXI	Direct xylem inoculation	DXI08	Susceptible	8	t40	0.0242449
DXI	Direct xylem inoculation	DXI09	Susceptible	9	t40	0.00772801
DXI	Direct xylem inoculation	DXI10	Susceptible	10	t40	0.0134127
DXI	Direct xylem inoculation	DXI11	Susceptible	11	t40	0.00580506
DXI	Direct xylem inoculation	DXI12	Susceptible	12	t40	0.00939394
IR	Intact roots	IR01	Susceptible	1	t41	0.000493535
IR	Intact roots	IR02	Susceptible	2	t41	7.27141e-05
IR	Intact roots	IR03	Susceptible	3	t41	6.31034e-05
IR	Intact roots	IR04	Susceptible	4	t41	0.000122547
IR	Intact roots	IR05	Susceptible	5	t41	0.000227894
IR	Intact roots	IR06	Susceptible	6	t41	0.176251
IR	Intact roots	IR07	Susceptible	7	t41	9.23958e-05
IR	Intact roots	IR08	Susceptible	8	t41	0.0357841
IR	Intact roots	IR09	Susceptible	9	t41	8.9067e-05
IR	Intact roots	IR10	Susceptible	10	t41	0.0408087
IR	Intact roots	IR11	Susceptible	11	t41	0.000384406
IR	Intact roots	IR12	Susceptible	12	t41	0.000100452
WR	Wounded roots	WR01	Susceptible	1	t41	0.0289801
WR	Wounded roots	WR02	Susceptible	2	t41	0.0238921
WR	Wounded roots	WR03	Susceptible	3	t41	0.0235183
WR	Wounded roots	WR04	Susceptible	4	t41	0.0305726
WR	Wounded roots	WR05	Susceptible	5	t41	0.0280382
WR	Wounded roots	WR06	Susceptible	6	t41	0.0298488
WR	Wounded roots	WR07	Susceptible	7	t41	0.0285935
WR	Wounded roots	WR08	Susceptible	8	t41	0.0308097
WR	Wounded roots	WR09	Susceptible	9	t41	0.0316704
WR	Wounded roots	WR10	Susceptible	10	t41	0.031171
WR	Wounded roots	WR11	Susceptible	11	t41	0.0343796
WR	Wounded roots	WR12	Susceptible	12	t41	0.0359055
DXI	Direct xylem inoculation	DXI01	Susceptible	1	t41	0.0276652
DXI	Direct xylem inoculation	DXI02	Susceptible	2	t41	0.0308596
DXI	Direct xylem inoculation	DXI03	Susceptible	3	t41	0.0495155
DXI	Direct xylem inoculation	DXI04	Susceptible	4	t41	0.0318039
DXI	Direct xylem inoculation	DXI05	Susceptible	5	t41	0.0291481
DXI	Direct xylem inoculation	DXI06	Susceptible	6	t41	0.0251082
DXI	Direct xylem inoculation	DXI07	Susceptible	7	t41	0.0219147
DXI	Direct xylem inoculation	DXI08	Susceptible	8	t41	0.028848
DXI	Direct xylem inoculation	DXI09	Susceptible	9	t41	0.0217502
DXI	Direct xylem inoculation	DXI10	Susceptible	10	t41	0.0286272
DXI	Direct xylem inoculation	DXI11	Susceptible	11	t41	0.0305303
DXI	Direct xylem inoculation	DXI12	Susceptible	12	t41	0.0417576
IR	Intact roots	IR01	Susceptible	1	t42	0
IR	Intact roots	IR02	Susceptible	2	t42	0
IR	Intact roots	IR03	Susceptible	3	t42	0
IR	Intact roots	IR04	Susceptible	4	t42	0
IR	Intact roots	IR05	Susceptible	5	t42	0
IR	Intact roots	IR06	Susceptible	6	t42	0
IR	Intact roots	IR07	Susceptible	7	t42	0
IR	Intact roots	IR08	Susceptible	8	t42	2.53968e-05
IR	Intact roots	IR09	Susceptible	9	t42	0
IR	Intact roots	IR10	Susceptible	10	t42	0
IR	Intact roots	IR11	Susceptible	11	t42	0
IR	Intact roots	IR12	Susceptible	12	t42	0
WR	Wounded roots	WR01	Susceptible	1	t42	0.00364896
WR	Wounded roots	WR02	Susceptible	2	t42	0.00342268
WR	Wounded roots	WR03	Susceptible	3	t42	0.00373825
WR	Wounded roots	WR04	Susceptible	4	t42	0.00388548
WR	Wounded roots	WR05	Susceptible	5	t42	0.0065482
WR	Wounded roots	WR06	Susceptible	6	t42	0.00316538
WR	Wounded roots	WR07	Susceptible	7	t42	0.00133308
WR	Wounded roots	WR08	Susceptible	8	t42	0.00203701
WR	Wounded roots	WR09	Susceptible	9	t42	0.00130126
WR	Wounded roots	WR10	Susceptible	10	t42	0.00123561
WR	Wounded roots	WR11	Susceptible	11	t42	0.00119697
WR	Wounded roots	WR12	Susceptible	12	t42	0.00167559
DXI	Direct xylem inoculation	DXI01	Susceptible	1	t42	0.000931489
DXI	Direct xylem inoculation	DXI02	Susceptible	2	t42	0.00124625
DXI	Direct xylem inoculation	DXI03	Susceptible	3	t42	0.00118297
DXI	Direct xylem inoculation	DXI04	Susceptible	4	t42	0.00102263
DXI	Direct xylem inoculation	DXI05	Susceptible	5	t42	0.000918708
DXI	Direct xylem inoculation	DXI06	Susceptible	6	t42	0.000715333
DXI	Direct xylem inoculation	DXI07	Susceptible	7	t42	0.0015414
DXI	Direct xylem inoculation	DXI08	Susceptible	8	t42	0.000882779
DXI	Direct xylem inoculation	DXI09	Susceptible	9	t42	0.00063185
DXI	Direct xylem inoculation	DXI10	Susceptible	10	t42	0.000700666
DXI	Direct xylem inoculation	DXI11	Susceptible	11	t42	0.000668896
DXI	Direct xylem inoculation	DXI12	Susceptible	12	t42	0.00109091
IR	Intact roots	IR01	Susceptible	1	t43	0.000131609
IR	Intact roots	IR02	Susceptible	2	t43	0
IR	Intact roots	IR03	Susceptible	3	t43	0.000283965
IR	Intact roots	IR04	Susceptible	4	t43	0
IR	Intact roots	IR05	Susceptible	5	t43	0.000390676
IR	Intact roots	IR06	Susceptible	6	t43	8.24629e-05
IR	Intact roots	IR07	Susceptible	7	t43	0
IR	Intact roots	IR08	Susceptible	8	t43	0.000203175
IR	Intact roots	IR09	Susceptible	9	t43	6.68003e-05
IR	Intact roots	IR10	Susceptible	10	t43	0.271319
IR	Intact roots	IR11	Susceptible	11	t43	9.61015e-05
IR	Intact roots	IR12	Susceptible	12	t43	0.000100452
WR	Wounded roots	WR01	Susceptible	1	t43	0.012692
WR	Wounded roots	WR02	Susceptible	2	t43	0.0104903
WR	Wounded roots	WR03	Susceptible	3	t43	0.00950895
WR	Wounded roots	WR04	Susceptible	4	t43	0.0131561
WR	Wounded roots	WR05	Susceptible	5	t43	0.0125011
WR	Wounded roots	WR06	Susceptible	6	t43	0.0105164
WR	Wounded roots	WR07	Susceptible	7	t43	0.0146445
WR	Wounded roots	WR08	Susceptible	8	t43	0.0125615
WR	Wounded roots	WR09	Susceptible	9	t43	0.0136058
WR	Wounded roots	WR10	Susceptible	10	t43	0.0151643
WR	Wounded roots	WR11	Susceptible	11	t43	0.0115485
WR	Wounded roots	WR12	Susceptible	12	t43	0.00774688
DXI	Direct xylem inoculation	DXI01	Susceptible	1	t43	0.0151367
DXI	Direct xylem inoculation	DXI02	Susceptible	2	t43	0.0143022
DXI	Direct xylem inoculation	DXI03	Susceptible	3	t43	0.0092384
DXI	Direct xylem inoculation	DXI04	Susceptible	4	t43	0.0113172
DXI	Direct xylem inoculation	DXI05	Susceptible	5	t43	0.0116648
DXI	Direct xylem inoculation	DXI06	Susceptible	6	t43	0.0195644
DXI	Direct xylem inoculation	DXI07	Susceptible	7	t43	0.0110914
DXI	Direct xylem inoculation	DXI08	Susceptible	8	t43	0.00838641
DXI	Direct xylem inoculation	DXI09	Susceptible	9	t43	0.0163552
DXI	Direct xylem inoculation	DXI10	Susceptible	10	t43	0.0183424
DXI	Direct xylem inoculation	DXI11	Susceptible	11	t43	0.0166746
DXI	Direct xylem inoculation	DXI12	Susceptible	12	t43	0.0115758
IR	Intact roots	IR01	Susceptible	1	t44	0
IR	Intact roots	IR02	Susceptible	2	t44	0
IR	Intact roots	IR03	Susceptible	3	t44	0
IR	Intact roots	IR04	Susceptible	4	t44	0
IR	Intact roots	IR05	Susceptible	5	t44	0
IR	Intact roots	IR06	Susceptible	6	t44	0
IR	Intact roots	IR07	Susceptible	7	t44	0
IR	Intact roots	IR08	Susceptible	8	t44	0
IR	Intact roots	IR09	Susceptible	9	t44	0
IR	Intact roots	IR10	Susceptible	10	t44	0
IR	Intact roots	IR11	Susceptible	11	t44	0
IR	Intact roots	IR12	Susceptible	12	t44	0
WR	Wounded roots	WR01	Susceptible	1	t44	0.00298792
WR	Wounded roots	WR02	Susceptible	2	t44	0.0030893
WR	Wounded roots	WR03	Susceptible	3	t44	0.00250426
WR	Wounded roots	WR04	Susceptible	4	t44	0.00190866
WR	Wounded roots	WR05	Susceptible	5	t44	0.00133941
WR	Wounded roots	WR06	Susceptible	6	t44	0.00345315
WR	Wounded roots	WR07	Susceptible	7	t44	0.00102396
WR	Wounded roots	WR08	Susceptible	8	t44	0.00285747
WR	Wounded roots	WR09	Susceptible	9	t44	0.00193276
WR	Wounded roots	WR10	Susceptible	10	t44	0.00162876
WR	Wounded roots	WR11	Susceptible	11	t44	0.00239394
WR	Wounded roots	WR12	Susceptible	12	t44	0.00165383
DXI	Direct xylem inoculation	DXI01	Susceptible	1	t44	0.000139723
DXI	Direct xylem inoculation	DXI02	Susceptible	2	t44	0.011246
DXI	Direct xylem inoculation	DXI03	Susceptible	3	t44	0.000788644
DXI	Direct xylem inoculation	DXI04	Susceptible	4	t44	0.000409054
DXI	Direct xylem inoculation	DXI05	Susceptible	5	t44	5.56793e-05
DXI	Direct xylem inoculation	DXI06	Susceptible	6	t44	0.000143067
DXI	Direct xylem inoculation	DXI07	Susceptible	7	t44	0.00050263
DXI	Direct xylem inoculation	DXI08	Susceptible	8	t44	0.000346806
DXI	Direct xylem inoculation	DXI09	Susceptible	9	t44	7.29058e-05
DXI	Direct xylem inoculation	DXI10	Susceptible	10	t44	0.000275261
DXI	Direct xylem inoculation	DXI11	Susceptible	11	t44	0.000119446
DXI	Direct xylem inoculation	DXI12	Susceptible	12	t44	0.000484848
IR	Intact roots	IR01	Susceptible	1	t45	0
IR	Intact roots	IR02	Susceptible	2	t45	0
IR	Intact roots	IR03	Susceptible	3	t45	0
IR	Intact roots	IR04	Susceptible	4	t45	0
IR	Intact roots	IR05	Susceptible	5	t45	0.000520901
IR	Intact roots	IR06	Susceptible	6	t45	0
IR	Intact roots	IR07	Susceptible	7	t45	0
IR	Intact roots	IR08	Susceptible	8	t45	0
IR	Intact roots	IR09	Susceptible	9	t45	0
IR	Intact roots	IR10	Susceptible	10	t45	0
IR	Intact roots	IR11	Susceptible	11	t45	0
IR	Intact roots	IR12	Susceptible	12	t45	0
WR	Wounded roots	WR01	Susceptible	1	t45	0
WR	Wounded roots	WR02	Susceptible	2	t45	0
WR	Wounded roots	WR03	Susceptible	3	t45	0
WR	Wounded roots	WR04	Susceptible	4	t45	0
WR	Wounded roots	WR05	Susceptible	5	t45	5.95291e-05
WR	Wounded roots	WR06	Susceptible	6	t45	0
WR	Wounded roots	WR07	Susceptible	7	t45	0
WR	Wounded roots	WR08	Susceptible	8	t45	0
WR	Wounded roots	WR09	Susceptible	9	t45	0
WR	Wounded roots	WR10	Susceptible	10	t45	0
WR	Wounded roots	WR11	Susceptible	11	t45	0
WR	Wounded roots	WR12	Susceptible	12	t45	2.17609e-05
DXI	Direct xylem inoculation	DXI01	Susceptible	1	t45	0
DXI	Direct xylem inoculation	DXI02	Susceptible	2	t45	0
DXI	Direct xylem inoculation	DXI03	Susceptible	3	t45	0
DXI	Direct xylem inoculation	DXI04	Susceptible	4	t45	0
DXI	Direct xylem inoculation	DXI05	Susceptible	5	t45	0
DXI	Direct xylem inoculation	DXI06	Susceptible	6	t45	0
DXI	Direct xylem inoculation	DXI07	Susceptible	7	t45	0
DXI	Direct xylem inoculation	DXI08	Susceptible	8	t45	0
DXI	Direct xylem inoculation	DXI09	Susceptible	9	t45	0
DXI	Direct xylem inoculation	DXI10	Susceptible	10	t45	0
DXI	Direct xylem inoculation	DXI11	Susceptible	11	t45	0
DXI	Direct xylem inoculation	DXI12	Susceptible	12	t45	6.06061e-05
IR	Intact roots	IR01	Susceptible	1	t46	9.87069e-05
IR	Intact roots	IR02	Susceptible	2	t46	0.00012725
IR	Intact roots	IR03	Susceptible	3	t46	6.31034e-05
IR	Intact roots	IR04	Susceptible	4	t46	4.08488e-05
IR	Intact roots	IR05	Susceptible	5	t46	0
IR	Intact roots	IR06	Susceptible	6	t46	5.49753e-05
IR	Intact roots	IR07	Susceptible	7	t46	0.0393606
IR	Intact roots	IR08	Susceptible	8	t46	2.53968e-05
IR	Intact roots	IR09	Susceptible	9	t46	0
IR	Intact roots	IR10	Susceptible	10	t46	0.00963573
IR	Intact roots	IR11	Susceptible	11	t46	0
IR	Intact roots	IR12	Susceptible	12	t46	6.6968e-05
WR	Wounded roots	WR01	Susceptible	1	t46	0.0125334
WR	Wounded roots	WR02	Susceptible	2	t46	0.0114682
WR	Wounded roots	WR03	Susceptible	3	t46	0.012485
WR	Wounded roots	WR04	Susceptible	4	t46	0.0124404
WR	Wounded roots	WR05	Susceptible	5	t46	0.0161026
WR	Wounded roots	WR06	Susceptible	6	t46	0.0110396
WR	Wounded roots	WR07	Susceptible	7	t46	0.0169049
WR	Wounded roots	WR08	Susceptible	8	t46	0.0136649
WR	Wounded roots	WR09	Susceptible	9	t46	0.0119027
WR	Wounded roots	WR10	Susceptible	10	t46	0.00805953
WR	Wounded roots	WR11	Susceptible	11	t46	0.0099969
WR	Wounded roots	WR12	Susceptible	12	t46	0.00955303
DXI	Direct xylem inoculation	DXI01	Susceptible	1	t46	0.0138792
DXI	Direct xylem inoculation	DXI02	Susceptible	2	t46	0.00845672
DXI	Direct xylem inoculation	DXI03	Susceptible	3	t46	0.0156884
DXI	Direct xylem inoculation	DXI04	Susceptible	4	t46	0.0176916
DXI	Direct xylem inoculation	DXI05	Susceptible	5	t46	0.0175668
DXI	Direct xylem inoculation	DXI06	Susceptible	6	t46	0.0153081
DXI	Direct xylem inoculation	DXI07	Susceptible	7	t46	0.0215126
DXI	Direct xylem inoculation	DXI08	Susceptible	8	t46	0.0127372
DXI	Direct xylem inoculation	DXI09	Susceptible	9	t46	0.012151
DXI	Direct xylem inoculation	DXI10	Susceptible	10	t46	0.0196687
DXI	Direct xylem inoculation	DXI11	Susceptible	11	t46	0.0161013
DXI	Direct xylem inoculation	DXI12	Susceptible	12	t46	0.0178788
IR	Intact roots	IR01	Susceptible	1	t47	0
IR	Intact roots	IR02	Susceptible	2	t47	0
IR	Intact roots	IR03	Susceptible	3	t47	0
IR	Intact roots	IR04	Susceptible	4	t47	0
IR	Intact roots	IR05	Susceptible	5	t47	0
IR	Intact roots	IR06	Susceptible	6	t47	0
IR	Intact roots	IR07	Susceptible	7	t47	0
IR	Intact roots	IR08	Susceptible	8	t47	0
IR	Intact roots	IR09	Susceptible	9	t47	0
IR	Intact roots	IR10	Susceptible	10	t47	0
IR	Intact roots	IR11	Susceptible	11	t47	0
IR	Intact roots	IR12	Susceptible	12	t47	0
WR	Wounded roots	WR01	Susceptible	1	t47	2.64417e-05
WR	Wounded roots	WR02	Susceptible	2	t47	0
WR	Wounded roots	WR03	Susceptible	3	t47	0
WR	Wounded roots	WR04	Susceptible	4	t47	0
WR	Wounded roots	WR05	Susceptible	5	t47	0
WR	Wounded roots	WR06	Susceptible	6	t47	0
WR	Wounded roots	WR07	Susceptible	7	t47	0
WR	Wounded roots	WR08	Susceptible	8	t47	0
WR	Wounded roots	WR09	Susceptible	9	t47	0
WR	Wounded roots	WR10	Susceptible	10	t47	0
WR	Wounded roots	WR11	Susceptible	11	t47	0
WR	Wounded roots	WR12	Susceptible	12	t47	2.17609e-05
DXI	Direct xylem inoculation	DXI01	Susceptible	1	t47	0
DXI	Direct xylem inoculation	DXI02	Susceptible	2	t47	2.96727e-05
DXI	Direct xylem inoculation	DXI03	Susceptible	3	t47	0
DXI	Direct xylem inoculation	DXI04	Susceptible	4	t47	0
DXI	Direct xylem inoculation	DXI05	Susceptible	5	t47	0
DXI	Direct xylem inoculation	DXI06	Susceptible	6	t47	0
DXI	Direct xylem inoculation	DXI07	Susceptible	7	t47	0
DXI	Direct xylem inoculation	DXI08	Susceptible	8	t47	0
DXI	Direct xylem inoculation	DXI09	Susceptible	9	t47	0
DXI	Direct xylem inoculation	DXI10	Susceptible	10	t47	0
DXI	Direct xylem inoculation	DXI11	Susceptible	11	t47	0
DXI	Direct xylem inoculation	DXI12	Susceptible	12	t47	0
IR	Intact roots	IR01	Susceptible	1	t48	0.00174382
IR	Intact roots	IR02	Susceptible	2	t48	3.6357e-05
IR	Intact roots	IR03	Susceptible	3	t48	3.15517e-05
IR	Intact roots	IR04	Susceptible	4	t48	0.000306366
IR	Intact roots	IR05	Susceptible	5	t48	0.000325563
IR	Intact roots	IR06	Susceptible	6	t48	0.000632216
IR	Intact roots	IR07	Susceptible	7	t48	0.000461979
IR	Intact roots	IR08	Susceptible	8	t48	0.00147302
IR	Intact roots	IR09	Susceptible	9	t48	0.0271209
IR	Intact roots	IR10	Susceptible	10	t48	0.000298782
IR	Intact roots	IR11	Susceptible	11	t48	0.000288304
IR	Intact roots	IR12	Susceptible	12	t48	0.000301356
WR	Wounded roots	WR01	Susceptible	1	t48	0.0681404
WR	Wounded roots	WR02	Susceptible	2	t48	0.0701871
WR	Wounded roots	WR03	Susceptible	3	t48	0.0789025
WR	Wounded roots	WR04	Susceptible	4	t48	0.0566462
WR	Wounded roots	WR05	Susceptible	5	t48	0.0481293
WR	Wounded roots	WR06	Susceptible	6	t48	0.0806258
WR	Wounded roots	WR07	Susceptible	7	t48	0.0583269
WR	Wounded roots	WR08	Susceptible	8	t48	0.0690884
WR	Wounded roots	WR09	Susceptible	9	t48	0.0669958
WR	Wounded roots	WR10	Susceptible	10	t48	0.0607694
WR	Wounded roots	WR11	Susceptible	11	t48	0.0527109
WR	Wounded roots	WR12	Susceptible	12	t48	0.0524873
DXI	Direct xylem inoculation	DXI01	Susceptible	1	t48	0.0373061
DXI	Direct xylem inoculation	DXI02	Susceptible	2	t48	0.0353699
DXI	Direct xylem inoculation	DXI03	Susceptible	3	t48	0.0372352
DXI	Direct xylem inoculation	DXI04	Susceptible	4	t48	0.0465639
DXI	Direct xylem inoculation	DXI05	Susceptible	5	t48	0.0542595
DXI	Direct xylem inoculation	DXI06	Susceptible	6	t48	0.0480704
DXI	Direct xylem inoculation	DXI07	Susceptible	7	t48	0.0407131
DXI	Direct xylem inoculation	DXI08	Susceptible	8	t48	0.0434454
DXI	Direct xylem inoculation	DXI09	Susceptible	9	t48	0.0409487
DXI	Direct xylem inoculation	DXI10	Susceptible	10	t48	0.0486963
DXI	Direct xylem inoculation	DXI11	Susceptible	11	t48	0.0453416
DXI	Direct xylem inoculation	DXI12	Susceptible	12	t48	0.0370303
IR	Intact roots	IR01	Susceptible	1	t49	0.000131609
IR	Intact roots	IR02	Susceptible	2	t49	9.08926e-05
IR	Intact roots	IR03	Susceptible	3	t49	6.31034e-05
IR	Intact roots	IR04	Susceptible	4	t49	2.04244e-05
IR	Intact roots	IR05	Susceptible	5	t49	3.25563e-05
IR	Intact roots	IR06	Susceptible	6	t49	5.49753e-05
IR	Intact roots	IR07	Susceptible	7	t49	0
IR	Intact roots	IR08	Susceptible	8	t49	0.00193016
IR	Intact roots	IR09	Susceptible	9	t49	0
IR	Intact roots	IR10	Susceptible	10	t49	0
IR	Intact roots	IR11	Susceptible	11	t49	9.61015e-05
IR	Intact roots	IR12	Susceptible	12	t49	0
WR	Wounded roots	WR01	Susceptible	1	t49	0.012692
WR	Wounded roots	WR02	Susceptible	2	t49	0.0120905
WR	Wounded roots	WR03	Susceptible	3	t49	0.0114688
WR	Wounded roots	WR04	Susceptible	4	t49	0.0137696
WR	Wounded roots	WR05	Susceptible	5	t49	0.0160729
WR	Wounded roots	WR06	Susceptible	6	t49	0.0128708
WR	Wounded roots	WR07	Susceptible	7	t49	0.0145286
WR	Wounded roots	WR08	Susceptible	8	t49	0.0116562
WR	Wounded roots	WR09	Susceptible	9	t49	0.0110607
WR	Wounded roots	WR10	Susceptible	10	t49	0.0110924
WR	Wounded roots	WR11	Susceptible	11	t49	0.011216
WR	Wounded roots	WR12	Susceptible	12	t49	0.0118814
DXI	Direct xylem inoculation	DXI01	Susceptible	1	t49	0.00922174
DXI	Direct xylem inoculation	DXI02	Susceptible	2	t49	0.0172695
DXI	Direct xylem inoculation	DXI03	Susceptible	3	t49	0.00918206
DXI	Direct xylem inoculation	DXI04	Susceptible	4	t49	0.0118626
DXI	Direct xylem inoculation	DXI05	Susceptible	5	t49	0.0131682
DXI	Direct xylem inoculation	DXI06	Susceptible	6	t49	0.0137702
DXI	Direct xylem inoculation	DXI07	Susceptible	7	t49	0.0160842
DXI	Direct xylem inoculation	DXI08	Susceptible	8	t49	0.0103411
DXI	Direct xylem inoculation	DXI09	Susceptible	9	t49	0.0202435
DXI	Direct xylem inoculation	DXI10	Susceptible	10	t49	0.0111356
DXI	Direct xylem inoculation	DXI11	Susceptible	11	t49	0.0146918
DXI	Direct xylem inoculation	DXI12	Susceptible	12	t49	0.0127273
IR	Intact roots	IR01	Susceptible	1	t50	0.000230316
IR	Intact roots	IR02	Susceptible	2	t50	0
IR	Intact roots	IR03	Susceptible	3	t50	0.000157759
IR	Intact roots	IR04	Susceptible	4	t50	0.000204244
IR	Intact roots	IR05	Susceptible	5	t50	9.7669e-05
IR	Intact roots	IR06	Susceptible	6	t50	0.000274876
IR	Intact roots	IR07	Susceptible	7	t50	0.00023099
IR	Intact roots	IR08	Susceptible	8	t50	7.61905e-05
IR	Intact roots	IR09	Susceptible	9	t50	0.00122467
IR	Intact roots	IR10	Susceptible	10	t50	0.00017429
IR	Intact roots	IR11	Susceptible	11	t50	0
IR	Intact roots	IR12	Susceptible	12	t50	0.358245
WR	Wounded roots	WR01	Susceptible	1	t50	0.0100214
WR	Wounded roots	WR02	Susceptible	2	t50	0.00911233
WR	Wounded roots	WR03	Susceptible	3	t50	0.0092186
WR	Wounded roots	WR04	Susceptible	4	t50	0.0112815
WR	Wounded roots	WR05	Susceptible	5	t50	0.0123523
WR	Wounded roots	WR06	Susceptible	6	t50	0.00978392
WR	Wounded roots	WR07	Susceptible	7	t50	0.0120943
WR	Wounded roots	WR08	Susceptible	8	t50	0.012505
WR	Wounded roots	WR09	Susceptible	9	t50	0.0147349
WR	Wounded roots	WR10	Susceptible	10	t50	0.0122438
WR	Wounded roots	WR11	Susceptible	11	t50	0.0110387
WR	Wounded roots	WR12	Susceptible	12	t50	0.00816033
DXI	Direct xylem inoculation	DXI01	Susceptible	1	t50	0.0192352
DXI	Direct xylem inoculation	DXI02	Susceptible	2	t50	0.00922821
DXI	Direct xylem inoculation	DXI03	Susceptible	3	t50	0.016308
DXI	Direct xylem inoculation	DXI04	Susceptible	4	t50	0.00937415
DXI	Direct xylem inoculation	DXI05	Susceptible	5	t50	0.0115256
DXI	Direct xylem inoculation	DXI06	Susceptible	6	t50	0.0133767
DXI	Direct xylem inoculation	DXI07	Susceptible	7	t50	0.0100526
DXI	Direct xylem inoculation	DXI08	Susceptible	8	t50	0.0236459
DXI	Direct xylem inoculation	DXI09	Susceptible	9	t50	0.00996379
DXI	Direct xylem inoculation	DXI10	Susceptible	10	t50	0.00655623
DXI	Direct xylem inoculation	DXI11	Susceptible	11	t50	0.0205208
DXI	Direct xylem inoculation	DXI12	Susceptible	12	t50	0.0166061
IR	Intact roots	IR01	Susceptible	1	t51	3.29023e-05
IR	Intact roots	IR02	Susceptible	2	t51	7.27141e-05
IR	Intact roots	IR03	Susceptible	3	t51	0
IR	Intact roots	IR04	Susceptible	4	t51	6.12733e-05
IR	Intact roots	IR05	Susceptible	5	t51	6.51126e-05
IR	Intact roots	IR06	Susceptible	6	t51	2.74876e-05
IR	Intact roots	IR07	Susceptible	7	t51	0.000138594
IR	Intact roots	IR08	Susceptible	8	t51	0.000126984
IR	Intact roots	IR09	Susceptible	9	t51	2.22668e-05
IR	Intact roots	IR10	Susceptible	10	t51	4.97971e-05
IR	Intact roots	IR11	Susceptible	11	t51	6.40677e-05
IR	Intact roots	IR12	Susceptible	12	t51	3.3484e-05
WR	Wounded roots	WR01	Susceptible	1	t51	0.0117401
WR	Wounded roots	WR02	Susceptible	2	t51	0.00955683
WR	Wounded roots	WR03	Susceptible	3	t51	0.00889195
WR	Wounded roots	WR04	Susceptible	4	t51	0.011077
WR	Wounded roots	WR05	Susceptible	5	t51	0.0133941
WR	Wounded roots	WR06	Susceptible	6	t51	0.0112227
WR	Wounded roots	WR07	Susceptible	7	t51	0.00703246
WR	Wounded roots	WR08	Susceptible	8	t51	0.00565835
WR	Wounded roots	WR09	Susceptible	9	t51	0.00445873
WR	Wounded roots	WR10	Susceptible	10	t51	0.00306094
WR	Wounded roots	WR11	Susceptible	11	t51	0.00288159
WR	Wounded roots	WR12	Susceptible	12	t51	0.00352526
DXI	Direct xylem inoculation	DXI01	Susceptible	1	t51	0.00903544
DXI	Direct xylem inoculation	DXI02	Susceptible	2	t51	0.00994036
DXI	Direct xylem inoculation	DXI03	Susceptible	3	t51	0.00771744
DXI	Direct xylem inoculation	DXI04	Susceptible	4	t51	0.0109763
DXI	Direct xylem inoculation	DXI05	Susceptible	5	t51	0.0107183
DXI	Direct xylem inoculation	DXI06	Susceptible	6	t51	0.00926356
DXI	Direct xylem inoculation	DXI07	Susceptible	7	t51	0.00864524
DXI	Direct xylem inoculation	DXI08	Susceptible	8	t51	0.00816571
DXI	Direct xylem inoculation	DXI09	Susceptible	9	t51	0.010547
DXI	Direct xylem inoculation	DXI10	Susceptible	10	t51	0.00835794
DXI	Direct xylem inoculation	DXI11	Susceptible	11	t51	0.00965122
DXI	Direct xylem inoculation	DXI12	Susceptible	12	t51	0.0108485
IR	Intact roots	IR01	Susceptible	1	t52	0
IR	Intact roots	IR02	Susceptible	2	t52	0
IR	Intact roots	IR03	Susceptible	3	t52	0
IR	Intact roots	IR04	Susceptible	4	t52	0
IR	Intact roots	IR05	Susceptible	5	t52	0
IR	Intact roots	IR06	Susceptible	6	t52	0
IR	Intact roots	IR07	Susceptible	7	t52	0
IR	Intact roots	IR08	Susceptible	8	t52	0
IR	Intact roots	IR09	Susceptible	9	t52	0
IR	Intact roots	IR10	Susceptible	10	t52	0
IR	Intact roots	IR11	Susceptible	11	t52	0
IR	Intact roots	IR12	Susceptible	12	t52	0
WR	Wounded roots	WR01	Susceptible	1	t52	0
WR	Wounded roots	WR02	Susceptible	2	t52	0
WR	Wounded roots	WR03	Susceptible	3	t52	0
WR	Wounded roots	WR04	Susceptible	4	t52	0
WR	Wounded roots	WR05	Susceptible	5	t52	0
WR	Wounded roots	WR06	Susceptible	6	t52	2.61602e-05
WR	Wounded roots	WR07	Susceptible	7	t52	0
WR	Wounded roots	WR08	Susceptible	8	t52	0
WR	Wounded roots	WR09	Susceptible	9	t52	0
WR	Wounded roots	WR10	Susceptible	10	t52	0
WR	Wounded roots	WR11	Susceptible	11	t52	0
WR	Wounded roots	WR12	Susceptible	12	t52	4.35218e-05
DXI	Direct xylem inoculation	DXI01	Susceptible	1	t52	0
DXI	Direct xylem inoculation	DXI02	Susceptible	2	t52	2.96727e-05
DXI	Direct xylem inoculation	DXI03	Susceptible	3	t52	0
DXI	Direct xylem inoculation	DXI04	Susceptible	4	t52	0
DXI	Direct xylem inoculation	DXI05	Susceptible	5	t52	0
DXI	Direct xylem inoculation	DXI06	Susceptible	6	t52	0
DXI	Direct xylem inoculation	DXI07	Susceptible	7	t52	0
DXI	Direct xylem inoculation	DXI08	Susceptible	8	t52	0
DXI	Direct xylem inoculation	DXI09	Susceptible	9	t52	0
DXI	Direct xylem inoculation	DXI10	Susceptible	10	t52	0
DXI	Direct xylem inoculation	DXI11	Susceptible	11	t52	0
DXI	Direct xylem inoculation	DXI12	Susceptible	12	t52	0
IR	Intact roots	IR01	Susceptible	1	t53	9.87069e-05
IR	Intact roots	IR02	Susceptible	2	t53	0
IR	Intact roots	IR03	Susceptible	3	t53	3.15517e-05
IR	Intact roots	IR04	Susceptible	4	t53	6.12733e-05
IR	Intact roots	IR05	Susceptible	5	t53	0.0133806
IR	Intact roots	IR06	Susceptible	6	t53	0.000137438
IR	Intact roots	IR07	Susceptible	7	t53	9.23958e-05
IR	Intact roots	IR08	Susceptible	8	t53	0.000584127
IR	Intact roots	IR09	Susceptible	9	t53	0.000111334
IR	Intact roots	IR10	Susceptible	10	t53	0.000149391
IR	Intact roots	IR11	Susceptible	11	t53	0.00281898
IR	Intact roots	IR12	Susceptible	12	t53	0.000100452
WR	Wounded roots	WR01	Susceptible	1	t53	0.0145694
WR	Wounded roots	WR02	Susceptible	2	t53	0.0115793
WR	Wounded roots	WR03	Susceptible	3	t53	0.0113962
WR	Wounded roots	WR04	Susceptible	4	t53	0.0167348
WR	Wounded roots	WR05	Susceptible	5	t53	0.0135429
WR	Wounded roots	WR06	Susceptible	6	t53	0.012243
WR	Wounded roots	WR07	Susceptible	7	t53	0.0152048
WR	Wounded roots	WR08	Susceptible	8	t53	0.0144854
WR	Wounded roots	WR09	Susceptible	9	t53	0.0146392
WR	Wounded roots	WR10	Susceptible	10	t53	0.0202752
WR	Wounded roots	WR11	Susceptible	11	t53	0.0287272
WR	Wounded roots	WR12	Susceptible	12	t53	0.0245245
DXI	Direct xylem inoculation	DXI01	Susceptible	1	t53	0.0123888
DXI	Direct xylem inoculation	DXI02	Susceptible	2	t53	0.0112163
DXI	Direct xylem inoculation	DXI03	Susceptible	3	t53	0.0128718
DXI	Direct xylem inoculation	DXI04	Susceptible	4	t53	0.0174189
DXI	Direct xylem inoculation	DXI05	Susceptible	5	t53	0.0142539
DXI	Direct xylem inoculation	DXI06	Susceptible	6	t53	0.0103723
DXI	Direct xylem inoculation	DXI07	Susceptible	7	t53	0.0158831
DXI	Direct xylem inoculation	DXI08	Susceptible	8	t53	0.0144398
DXI	Direct xylem inoculation	DXI09	Susceptible	9	t53	0.0189312
DXI	Direct xylem inoculation	DXI10	Susceptible	10	t53	0.0246484
DXI	Direct xylem inoculation	DXI11	Susceptible	11	t53	0.0207119
DXI	Direct xylem inoculation	DXI12	Susceptible	12	t53	0.0124848
IR	Intact roots	IR01	Susceptible	1	t54	0.000230316
IR	Intact roots	IR02	Susceptible	2	t54	0
IR	Intact roots	IR03	Susceptible	3	t54	3.15517e-05
IR	Intact roots	IR04	Susceptible	4	t54	2.04244e-05
IR	Intact roots	IR05	Susceptible	5	t54	3.25563e-05
IR	Intact roots	IR06	Susceptible	6	t54	0
IR	Intact roots	IR07	Susceptible	7	t54	0.000138594
IR	Intact roots	IR08	Susceptible	8	t54	0.000406349
IR	Intact roots	IR09	Susceptible	9	t54	6.68003e-05
IR	Intact roots	IR10	Susceptible	10	t54	0
IR	Intact roots	IR11	Susceptible	11	t54	0.0201493
IR	Intact roots	IR12	Susceptible	12	t54	6.6968e-05
WR	Wounded roots	WR01	Susceptible	1	t54	0.00938682
WR	Wounded roots	WR02	Susceptible	2	t54	0.00720096
WR	Wounded roots	WR03	Susceptible	3	t54	0.00889195
WR	Wounded roots	WR04	Susceptible	4	t54	0.0110429
WR	Wounded roots	WR05	Susceptible	5	t54	0.0102985
WR	Wounded roots	WR06	Susceptible	6	t54	0.0071679
WR	Wounded roots	WR07	Susceptible	7	t54	0.00838485
WR	Wounded roots	WR08	Susceptible	8	t54	0.00712952
WR	Wounded roots	WR09	Susceptible	9	t54	0.00748225
WR	Wounded roots	WR10	Susceptible	10	t54	0.0103903
WR	Wounded roots	WR11	Susceptible	11	t54	0.00691581
WR	Wounded roots	WR12	Susceptible	12	t54	0.00581016
DXI	Direct xylem inoculation	DXI01	Susceptible	1	t54	0.0160216
DXI	Direct xylem inoculation	DXI02	Susceptible	2	t54	0.00890181
DXI	Direct xylem inoculation	DXI03	Susceptible	3	t54	0.0124211
DXI	Direct xylem inoculation	DXI04	Susceptible	4	t54	0.0107036
DXI	Direct xylem inoculation	DXI05	Susceptible	5	t54	0.00854677
DXI	Direct xylem inoculation	DXI06	Susceptible	6	t54	0.00776136
DXI	Direct xylem inoculation	DXI07	Susceptible	7	t54	0.011728
DXI	Direct xylem inoculation	DXI08	Susceptible	8	t54	0.0154486
DXI	Direct xylem inoculation	DXI09	Susceptible	9	t54	0.0131473
DXI	Direct xylem inoculation	DXI10	Susceptible	10	t54	0.00655623
DXI	Direct xylem inoculation	DXI11	Susceptible	11	t54	0.0126135
DXI	Direct xylem inoculation	DXI12	Susceptible	12	t54	0.0107879
IR	Intact roots	IR01	Susceptible	1	t55	0.000526437
IR	Intact roots	IR02	Susceptible	2	t55	7.27141e-05
IR	Intact roots	IR03	Susceptible	3	t55	3.15517e-05
IR	Intact roots	IR04	Susceptible	4	t55	0.000102122
IR	Intact roots	IR05	Susceptible	5	t55	9.7669e-05
IR	Intact roots	IR06	Susceptible	6	t55	8.24629e-05
IR	Intact roots	IR07	Susceptible	7	t55	0.00813083
IR	Intact roots	IR08	Susceptible	8	t55	0.000177778
IR	Intact roots	IR09	Susceptible	9	t55	0.000244934
IR	Intact roots	IR10	Susceptible	10	t55	0.000373478
IR	Intact roots	IR11	Susceptible	11	t55	0.000128135
IR	Intact roots	IR12	Susceptible	12	t55	0.000267872
WR	Wounded roots	WR01	Susceptible	1	t55	0.0580925
WR	Wounded roots	WR02	Susceptible	2	t55	0.0634307
WR	Wounded roots	WR03	Susceptible	3	t55	0.0645302
WR	Wounded roots	WR04	Susceptible	4	t55	0.0553511
WR	Wounded roots	WR05	Susceptible	5	t55	0.0437241
WR	Wounded roots	WR06	Susceptible	6	t55	0.0645634
WR	Wounded roots	WR07	Susceptible	7	t55	0.0707689
WR	Wounded roots	WR08	Susceptible	8	t55	0.0807163
WR	Wounded roots	WR09	Susceptible	9	t55	0.0789559
WR	Wounded roots	WR10	Susceptible	10	t55	0.0659646
WR	Wounded roots	WR11	Susceptible	11	t55	0.0580086
WR	Wounded roots	WR12	Susceptible	12	t55	0.0600818
DXI	Direct xylem inoculation	DXI01	Susceptible	1	t55	0.0430814
DXI	Direct xylem inoculation	DXI02	Susceptible	2	t55	0.0332038
DXI	Direct xylem inoculation	DXI03	Susceptible	3	t55	0.0450653
DXI	Direct xylem inoculation	DXI04	Susceptible	4	t55	0.0618694
DXI	Direct xylem inoculation	DXI05	Susceptible	5	t55	0.058157
DXI	Direct xylem inoculation	DXI06	Susceptible	6	t55	0.0473551
DXI	Direct xylem inoculation	DXI07	Susceptible	7	t55	0.0633649
DXI	Direct xylem inoculation	DXI08	Susceptible	8	t55	0.065168
DXI	Direct xylem inoculation	DXI09	Susceptible	9	t55	0.0397093
DXI	Direct xylem inoculation	DXI10	Susceptible	10	t55	0.0525249
DXI	Direct xylem inoculation	DXI11	Susceptible	11	t55	0.0646441
DXI	Direct xylem inoculation	DXI12	Susceptible	12	t55	0.0472121
IR	Intact roots	IR01	Susceptible	1	t56	0.000230316
IR	Intact roots	IR02	Susceptible	2	t56	0.00012725
IR	Intact roots	IR03	Susceptible	3	t56	9.46551e-05
IR	Intact roots	IR04	Susceptible	4	t56	4.08488e-05
IR	Intact roots	IR05	Susceptible	5	t56	0
IR	Intact roots	IR06	Susceptible	6	t56	2.74876e-05
IR	Intact roots	IR07	Susceptible	7	t56	9.23958e-05
IR	Intact roots	IR08	Susceptible	8	t56	0.000126984
IR	Intact roots	IR09	Susceptible	9	t56	0.000645736
IR	Intact roots	IR10	Susceptible	10	t56	0.000622463
IR	Intact roots	IR11	Susceptible	11	t56	6.40677e-05
IR	Intact roots	IR12	Susceptible	12	t56	0.000100452
WR	Wounded roots	WR01	Susceptible	1	t56	0.0103652
WR	Wounded roots	WR02	Susceptible	2	t56	0.00977908
WR	Wounded roots	WR03	Susceptible	3	t56	0.00936377
WR	Wounded roots	WR04	Susceptible	4	t56	0.0139059
WR	Wounded roots	WR05	Susceptible	5	t56	0.0135726
WR	Wounded roots	WR06	Susceptible	6	t56	0.0101763
WR	Wounded roots	WR07	Susceptible	7	t56	0.013949
[truncated: 1,241 more rows]

## Sheet: Figure 3b
Inoculation	Discription	InoculationID	Cultivar	Repeat	variable	Relative abundance
IR	Intact roots	IR01	Resistant	1	t01	0.0026455
IR	Intact roots	IR02	Resistant	2	t01	0.00294985
IR	Intact roots	IR03	Resistant	3	t01	0
IR	Intact roots	IR04	Resistant	4	t01	0
IR	Intact roots	IR05	Resistant	5	t01	2.40964e-05
IR	Intact roots	IR06	Resistant	6	t01	0
IR	Intact roots	IR07	Resistant	7	t01	0
IR	Intact roots	IR08	Resistant	8	t01	8.15212e-05
IR	Intact roots	IR09	Resistant	9	t01	0
IR	Intact roots	IR10	Resistant	10	t01	0.000144212
IR	Intact roots	IR11	Resistant	11	t01	0
IR	Intact roots	IR12	Resistant	12	t01	0
WR	Wounded roots	WR01	Resistant	1	t01	0.0107669
WR	Wounded roots	WR02	Resistant	2	t01	0.0192902
WR	Wounded roots	WR03	Resistant	3	t01	0.015695
WR	Wounded roots	WR04	Resistant	4	t01	0.003802
WR	Wounded roots	WR05	Resistant	5	t01	0.0106788
WR	Wounded roots	WR06	Resistant	6	t01	6.41766e-05
WR	Wounded roots	WR07	Resistant	7	t01	0.00260008
WR	Wounded roots	WR08	Resistant	8	t01	0.00736689
WR	Wounded roots	WR09	Resistant	9	t01	0.00173865
WR	Wounded roots	WR10	Resistant	10	t01	0.0165362
WR	Wounded roots	WR11	Resistant	11	t01	0.0077263
WR	Wounded roots	WR12	Resistant	12	t01	0.0089899
DXI	Direct xylem inoculation	DXI01	Resistant	1	t01	0.00946749
DXI	Direct xylem inoculation	DXI02	Resistant	2	t01	0.0104599
DXI	Direct xylem inoculation	DXI03	Resistant	3	t01	0.00928178
DXI	Direct xylem inoculation	DXI04	Resistant	4	t01	0.00980432
DXI	Direct xylem inoculation	DXI05	Resistant	5	t01	0.00976324
DXI	Direct xylem inoculation	DXI06	Resistant	6	t01	0.00856211
DXI	Direct xylem inoculation	DXI07	Resistant	7	t01	0.00946749
DXI	Direct xylem inoculation	DXI08	Resistant	8	t01	0.0104599
DXI	Direct xylem inoculation	DXI09	Resistant	9	t01	0.00928178
DXI	Direct xylem inoculation	DXI10	Resistant	10	t01	0.00980432
DXI	Direct xylem inoculation	DXI11	Resistant	11	t01	0.00976324
DXI	Direct xylem inoculation	DXI12	Resistant	12	t01	0.00856211
IR	Intact roots	IR01	Resistant	1	t02	0
IR	Intact roots	IR02	Resistant	2	t02	0
IR	Intact roots	IR03	Resistant	3	t02	0
IR	Intact roots	IR04	Resistant	4	t02	5.5062e-05
IR	Intact roots	IR05	Resistant	5	t02	2.40964e-05
IR	Intact roots	IR06	Resistant	6	t02	0
IR	Intact roots	IR07	Resistant	7	t02	0
IR	Intact roots	IR08	Resistant	8	t02	6.11409e-05
IR	Intact roots	IR09	Resistant	9	t02	0.00420459
IR	Intact roots	IR10	Resistant	10	t02	0
IR	Intact roots	IR11	Resistant	11	t02	6.2901e-05
IR	Intact roots	IR12	Resistant	12	t02	0.000116618
WR	Wounded roots	WR01	Resistant	1	t02	0
WR	Wounded roots	WR02	Resistant	2	t02	0.017079
WR	Wounded roots	WR03	Resistant	3	t02	0.00794559
WR	Wounded roots	WR04	Resistant	4	t02	0.00507767
WR	Wounded roots	WR05	Resistant	5	t02	0.0161738
WR	Wounded roots	WR06	Resistant	6	t02	0
WR	Wounded roots	WR07	Resistant	7	t02	0.000978247
WR	Wounded roots	WR08	Resistant	8	t02	0.000838149
WR	Wounded roots	WR09	Resistant	9	t02	0
WR	Wounded roots	WR10	Resistant	10	t02	0.0102049
WR	Wounded roots	WR11	Resistant	11	t02	0.0120254
WR	Wounded roots	WR12	Resistant	12	t02	0.00974961
DXI	Direct xylem inoculation	DXI01	Resistant	1	t02	0.0109945
DXI	Direct xylem inoculation	DXI02	Resistant	2	t02	0.0126639
DXI	Direct xylem inoculation	DXI03	Resistant	3	t02	0.0135781
DXI	Direct xylem inoculation	DXI04	Resistant	4	t02	0.0117119
DXI	Direct xylem inoculation	DXI05	Resistant	5	t02	0.0128753
DXI	Direct xylem inoculation	DXI06	Resistant	6	t02	0.0112435
DXI	Direct xylem inoculation	DXI07	Resistant	7	t02	0.0109945
DXI	Direct xylem inoculation	DXI08	Resistant	8	t02	0.0126639
DXI	Direct xylem inoculation	DXI09	Resistant	9	t02	0.0135781
DXI	Direct xylem inoculation	DXI10	Resistant	10	t02	0.0117119
DXI	Direct xylem inoculation	DXI11	Resistant	11	t02	0.0128753
DXI	Direct xylem inoculation	DXI12	Resistant	12	t02	0.0112435
IR	Intact roots	IR01	Resistant	1	t03	0.0291005
IR	Intact roots	IR02	Resistant	2	t03	0.0471976
IR	Intact roots	IR03	Resistant	3	t03	0.765236
IR	Intact roots	IR04	Resistant	4	t03	0.000220248
IR	Intact roots	IR05	Resistant	5	t03	9.63855e-05
IR	Intact roots	IR06	Resistant	6	t03	0.000997143
IR	Intact roots	IR07	Resistant	7	t03	0.0463284
IR	Intact roots	IR08	Resistant	8	t03	0.000794832
IR	Intact roots	IR09	Resistant	9	t03	0.00101405
IR	Intact roots	IR10	Resistant	10	t03	0.00216318
IR	Intact roots	IR11	Resistant	11	t03	0.000440307
IR	Intact roots	IR12	Resistant	12	t03	0.633149
WR	Wounded roots	WR01	Resistant	1	t03	0.0898417
WR	Wounded roots	WR02	Resistant	2	t03	0.0402958
WR	Wounded roots	WR03	Resistant	3	t03	0.117385
WR	Wounded roots	WR04	Resistant	4	t03	0.0621576
WR	Wounded roots	WR05	Resistant	5	t03	0.017055
WR	Wounded roots	WR06	Resistant	6	t03	0.0502182
WR	Wounded roots	WR07	Resistant	7	t03	0.0203372
WR	Wounded roots	WR08	Resistant	8	t03	0.0830209
WR	Wounded roots	WR09	Resistant	9	t03	0.0845992
WR	Wounded roots	WR10	Resistant	10	t03	0.08493
WR	Wounded roots	WR11	Resistant	11	t03	0.159607
WR	Wounded roots	WR12	Resistant	12	t03	0.101643
DXI	Direct xylem inoculation	DXI01	Resistant	1	t03	0.0572769
DXI	Direct xylem inoculation	DXI02	Resistant	2	t03	0.0674661
DXI	Direct xylem inoculation	DXI03	Resistant	3	t03	0.0655399
DXI	Direct xylem inoculation	DXI04	Resistant	4	t03	0.064446
DXI	Direct xylem inoculation	DXI05	Resistant	5	t03	0.0717293
DXI	Direct xylem inoculation	DXI06	Resistant	6	t03	0.0705384
DXI	Direct xylem inoculation	DXI07	Resistant	7	t03	0.0572769
DXI	Direct xylem inoculation	DXI08	Resistant	8	t03	0.0674661
DXI	Direct xylem inoculation	DXI09	Resistant	9	t03	0.0655399
DXI	Direct xylem inoculation	DXI10	Resistant	10	t03	0.064446
DXI	Direct xylem inoculation	DXI11	Resistant	11	t03	0.0717293
DXI	Direct xylem inoculation	DXI12	Resistant	12	t03	0.0705384
IR	Intact roots	IR01	Resistant	1	t04	0.0555556
IR	Intact roots	IR02	Resistant	2	t04	0.00884956
IR	Intact roots	IR03	Resistant	3	t04	6.19023e-05
IR	Intact roots	IR04	Resistant	4	t04	1.8354e-05
IR	Intact roots	IR05	Resistant	5	t04	0
IR	Intact roots	IR06	Resistant	6	t04	0
IR	Intact roots	IR07	Resistant	7	t04	0.000349528
IR	Intact roots	IR08	Resistant	8	t04	8.15212e-05
IR	Intact roots	IR09	Resistant	9	t04	0.00625742
IR	Intact roots	IR10	Resistant	10	t04	0.000144212
IR	Intact roots	IR11	Resistant	11	t04	0.000440307
IR	Intact roots	IR12	Resistant	12	t04	2.91545e-05
WR	Wounded roots	WR01	Resistant	1	t04	0.012877
WR	Wounded roots	WR02	Resistant	2	t04	0.0127711
WR	Wounded roots	WR03	Resistant	3	t04	0.0178531
WR	Wounded roots	WR04	Resistant	4	t04	0.00963006
WR	Wounded roots	WR05	Resistant	5	t04	0.0113527
WR	Wounded roots	WR06	Resistant	6	t04	0.019606
WR	Wounded roots	WR07	Resistant	7	t04	0.0120221
WR	Wounded roots	WR08	Resistant	8	t04	0.00174247
WR	Wounded roots	WR09	Resistant	9	t04	0.00841874
WR	Wounded roots	WR10	Resistant	10	t04	0.00774742
WR	Wounded roots	WR11	Resistant	11	t04	0.00438926
WR	Wounded roots	WR12	Resistant	12	t04	0.00845177
DXI	Direct xylem inoculation	DXI01	Resistant	1	t04	0.0129657
DXI	Direct xylem inoculation	DXI02	Resistant	2	t04	0.0130748
DXI	Direct xylem inoculation	DXI03	Resistant	3	t04	0.012727
DXI	Direct xylem inoculation	DXI04	Resistant	4	t04	0.0125118
DXI	Direct xylem inoculation	DXI05	Resistant	5	t04	0.0108921
DXI	Direct xylem inoculation	DXI06	Resistant	6	t04	0.0134069
DXI	Direct xylem inoculation	DXI07	Resistant	7	t04	0.0129657
DXI	Direct xylem inoculation	DXI08	Resistant	8	t04	0.0130748
DXI	Direct xylem inoculation	DXI09	Resistant	9	t04	0.012727
DXI	Direct xylem inoculation	DXI10	Resistant	10	t04	0.0125118
DXI	Direct xylem inoculation	DXI11	Resistant	11	t04	0.0108921
DXI	Direct xylem inoculation	DXI12	Resistant	12	t04	0.0134069
IR	Intact roots	IR01	Resistant	1	t05	0
IR	Intact roots	IR02	Resistant	2	t05	0.0117994
IR	Intact roots	IR03	Resistant	3	t05	9.28534e-05
IR	Intact roots	IR04	Resistant	4	t05	5.5062e-05
IR	Intact roots	IR05	Resistant	5	t05	0
IR	Intact roots	IR06	Resistant	6	t05	0
IR	Intact roots	IR07	Resistant	7	t05	3.17753e-05
IR	Intact roots	IR08	Resistant	8	t05	0
IR	Intact roots	IR09	Resistant	9	t05	0.000123664
IR	Intact roots	IR10	Resistant	10	t05	0.000108159
IR	Intact roots	IR11	Resistant	11	t05	9.43515e-05
IR	Intact roots	IR12	Resistant	12	t05	0.00236152
WR	Wounded roots	WR01	Resistant	1	t05	0.00825105
WR	Wounded roots	WR02	Resistant	2	t05	0.00922573
WR	Wounded roots	WR03	Resistant	3	t05	3.26979e-05
WR	Wounded roots	WR04	Resistant	4	t05	0.0235874
WR	Wounded roots	WR05	Resistant	5	t05	0.0124154
WR	Wounded roots	WR06	Resistant	6	t05	0.0133487
WR	Wounded roots	WR07	Resistant	7	t05	0.000360407
WR	Wounded roots	WR08	Resistant	8	t05	0.00372756
WR	Wounded roots	WR09	Resistant	9	t05	0.0231973
WR	Wounded roots	WR10	Resistant	10	t05	0.0150367
WR	Wounded roots	WR11	Resistant	11	t05	0.00823738
WR	Wounded roots	WR12	Resistant	12	t05	0.0105093
DXI	Direct xylem inoculation	DXI01	Resistant	1	t05	0.0159365
DXI	Direct xylem inoculation	DXI02	Resistant	2	t05	0.0114685
DXI	Direct xylem inoculation	DXI03	Resistant	3	t05	0.0126459
DXI	Direct xylem inoculation	DXI04	Resistant	4	t05	0.0128605
DXI	Direct xylem inoculation	DXI05	Resistant	5	t05	0.0105565
DXI	Direct xylem inoculation	DXI06	Resistant	6	t05	0.0104817
DXI	Direct xylem inoculation	DXI07	Resistant	7	t05	0.0159365
DXI	Direct xylem inoculation	DXI08	Resistant	8	t05	0.0114685
DXI	Direct xylem inoculation	DXI09	Resistant	9	t05	0.0126459
DXI	Direct xylem inoculation	DXI10	Resistant	10	t05	0.0128605
DXI	Direct xylem inoculation	DXI11	Resistant	11	t05	0.0105565
DXI	Direct xylem inoculation	DXI12	Resistant	12	t05	0.0104817
IR	Intact roots	IR01	Resistant	1	t06	0.150794
IR	Intact roots	IR02	Resistant	2	t06	0.0176991
IR	Intact roots	IR03	Resistant	3	t06	0.0444149
IR	Intact roots	IR04	Resistant	4	t06	0
IR	Intact roots	IR05	Resistant	5	t06	2.40964e-05
IR	Intact roots	IR06	Resistant	6	t06	0.000115055
IR	Intact roots	IR07	Resistant	7	t06	6.35506e-05
IR	Intact roots	IR08	Resistant	8	t06	6.11409e-05
IR	Intact roots	IR09	Resistant	9	t06	0.0153839
IR	Intact roots	IR10	Resistant	10	t06	0.000108159
IR	Intact roots	IR11	Resistant	11	t06	0.000691911
IR	Intact roots	IR12	Resistant	12	t06	0.0077551
WR	Wounded roots	WR01	Resistant	1	t06	0.0109293
WR	Wounded roots	WR02	Resistant	2	t06	0.00781518
WR	Wounded roots	WR03	Resistant	3	t06	0.0386162
WR	Wounded roots	WR04	Resistant	4	t06	0.00762901
WR	Wounded roots	WR05	Resistant	5	t06	0.0110158
WR	Wounded roots	WR06	Resistant	6	t06	0.0128353
WR	Wounded roots	WR07	Resistant	7	t06	0.0128717
WR	Wounded roots	WR08	Resistant	8	t06	0.00114694
WR	Wounded roots	WR09	Resistant	9	t06	0.011347
WR	Wounded roots	WR10	Resistant	10	t06	0.00999667
WR	Wounded roots	WR11	Resistant	11	t06	0.00487028
WR	Wounded roots	WR12	Resistant	12	t06	0.0142762
DXI	Direct xylem inoculation	DXI01	Resistant	1	t06	0.0100783
DXI	Direct xylem inoculation	DXI02	Resistant	2	t06	0.00963801
DXI	Direct xylem inoculation	DXI03	Resistant	3	t06	0.0123622
DXI	Direct xylem inoculation	DXI04	Resistant	4	t06	0.0111375
DXI	Direct xylem inoculation	DXI05	Resistant	5	t06	0.00866488
DXI	Direct xylem inoculation	DXI06	Resistant	6	t06	0.00950669
DXI	Direct xylem inoculation	DXI07	Resistant	7	t06	0.0100783
DXI	Direct xylem inoculation	DXI08	Resistant	8	t06	0.00963801
DXI	Direct xylem inoculation	DXI09	Resistant	9	t06	0.0123622
DXI	Direct xylem inoculation	DXI10	Resistant	10	t06	0.0111375
DXI	Direct xylem inoculation	DXI11	Resistant	11	t06	0.00866488
DXI	Direct xylem inoculation	DXI12	Resistant	12	t06	0.00950669
IR	Intact roots	IR01	Resistant	1	t07	0.0026455
IR	Intact roots	IR02	Resistant	2	t07	0.00294985
IR	Intact roots	IR03	Resistant	3	t07	3.09511e-05
IR	Intact roots	IR04	Resistant	4	t07	3.6708e-05
IR	Intact roots	IR05	Resistant	5	t07	2.40964e-05
IR	Intact roots	IR06	Resistant	6	t07	0
IR	Intact roots	IR07	Resistant	7	t07	6.35506e-05
IR	Intact roots	IR08	Resistant	8	t07	4.07606e-05
IR	Intact roots	IR09	Resistant	9	t07	0.0707855
IR	Intact roots	IR10	Resistant	10	t07	0.000432635
IR	Intact roots	IR11	Resistant	11	t07	0
IR	Intact roots	IR12	Resistant	12	t07	8.74636e-05
WR	Wounded roots	WR01	Resistant	1	t07	0.00665494
WR	Wounded roots	WR02	Resistant	2	t07	0.0104457
WR	Wounded roots	WR03	Resistant	3	t07	0.00376026
WR	Wounded roots	WR04	Resistant	4	t07	0.0139323
WR	Wounded roots	WR05	Resistant	5	t07	0.0287966
WR	Wounded roots	WR06	Resistant	6	t07	0.000288795
WR	Wounded roots	WR07	Resistant	7	t07	0.000952504
WR	Wounded roots	WR08	Resistant	8	t07	0.0195862
WR	Wounded roots	WR09	Resistant	9	t07	0.0112097
WR	Wounded roots	WR10	Resistant	10	t07	0.0144535
WR	Wounded roots	WR11	Resistant	11	t07	0.0177675
WR	Wounded roots	WR12	Resistant	12	t07	0.00987623
DXI	Direct xylem inoculation	DXI01	Resistant	1	t07	0.0164918
DXI	Direct xylem inoculation	DXI02	Resistant	2	t07	0.0144197
DXI	Direct xylem inoculation	DXI03	Resistant	3	t07	0.0151589
DXI	Direct xylem inoculation	DXI04	Resistant	4	t07	0.0127169
DXI	Direct xylem inoculation	DXI05	Resistant	5	t07	0.0215707
DXI	Direct xylem inoculation	DXI06	Resistant	6	t07	0.0141077
DXI	Direct xylem inoculation	DXI07	Resistant	7	t07	0.0164918
DXI	Direct xylem inoculation	DXI08	Resistant	8	t07	0.0144197
DXI	Direct xylem inoculation	DXI09	Resistant	9	t07	0.0151589
DXI	Direct xylem inoculation	DXI10	Resistant	10	t07	0.0127169
DXI	Direct xylem inoculation	DXI11	Resistant	11	t07	0.0215707
DXI	Direct xylem inoculation	DXI12	Resistant	12	t07	0.0141077
IR	Intact roots	IR01	Resistant	1	t08	0
IR	Intact roots	IR02	Resistant	2	t08	0.0117994
IR	Intact roots	IR03	Resistant	3	t08	3.09511e-05
IR	Intact roots	IR04	Resistant	4	t08	5.5062e-05
IR	Intact roots	IR05	Resistant	5	t08	0
IR	Intact roots	IR06	Resistant	6	t08	0
IR	Intact roots	IR07	Resistant	7	t08	0
IR	Intact roots	IR08	Resistant	8	t08	2.03803e-05
IR	Intact roots	IR09	Resistant	9	t08	0.0149881
IR	Intact roots	IR10	Resistant	10	t08	3.60529e-05
IR	Intact roots	IR11	Resistant	11	t08	0.000408856
IR	Intact roots	IR12	Resistant	12	t08	2.91545e-05
WR	Wounded roots	WR01	Resistant	1	t08	0.00294874
WR	Wounded roots	WR02	Resistant	2	t08	0.0195189
WR	Wounded roots	WR03	Resistant	3	t08	0.00585292
WR	Wounded roots	WR04	Resistant	4	t08	0.00477751
WR	Wounded roots	WR05	Resistant	5	t08	0.0112491
WR	Wounded roots	WR06	Resistant	6	t08	0.000320883
WR	Wounded roots	WR07	Resistant	7	t08	0.0015446
WR	Wounded roots	WR08	Resistant	8	t08	0.000308792
WR	Wounded roots	WR09	Resistant	9	t08	0.00681735
WR	Wounded roots	WR10	Resistant	10	t08	0.00803899
WR	Wounded roots	WR11	Resistant	11	t08	0.0077263
WR	Wounded roots	WR12	Resistant	12	t08	0.0128518
DXI	Direct xylem inoculation	DXI01	Resistant	1	t08	0.0119662
DXI	Direct xylem inoculation	DXI02	Resistant	2	t08	0.0122903
DXI	Direct xylem inoculation	DXI03	Resistant	3	t08	0.012119
DXI	Direct xylem inoculation	DXI04	Resistant	4	t08	0.011999
DXI	Direct xylem inoculation	DXI05	Resistant	5	t08	0.0126922
DXI	Direct xylem inoculation	DXI06	Resistant	6	t08	0.013803
DXI	Direct xylem inoculation	DXI07	Resistant	7	t08	0.0119662
DXI	Direct xylem inoculation	DXI08	Resistant	8	t08	0.0122903
DXI	Direct xylem inoculation	DXI09	Resistant	9	t08	0.012119
DXI	Direct xylem inoculation	DXI10	Resistant	10	t08	0.011999
DXI	Direct xylem inoculation	DXI11	Resistant	11	t08	0.0126922
DXI	Direct xylem inoculation	DXI12	Resistant	12	t08	0.013803
IR	Intact roots	IR01	Resistant	1	t09	0
IR	Intact roots	IR02	Resistant	2	t09	0.150442
IR	Intact roots	IR03	Resistant	3	t09	6.19023e-05
IR	Intact roots	IR04	Resistant	4	t09	0.000146832
IR	Intact roots	IR05	Resistant	5	t09	4.81928e-05
IR	Intact roots	IR06	Resistant	6	t09	0.000153407
IR	Intact roots	IR07	Resistant	7	t09	9.53259e-05
IR	Intact roots	IR08	Resistant	8	t09	0
IR	Intact roots	IR09	Resistant	9	t09	0.00123664
IR	Intact roots	IR10	Resistant	10	t09	0.000108159
IR	Intact roots	IR11	Resistant	11	t09	0.000817713
IR	Intact roots	IR12	Resistant	12	t09	0.000116618
WR	Wounded roots	WR01	Resistant	1	t09	0.0208576
WR	Wounded roots	WR02	Resistant	2	t09	0.00548969
WR	Wounded roots	WR03	Resistant	3	t09	0.00372756
WR	Wounded roots	WR04	Resistant	4	t09	0.00995523
WR	Wounded roots	WR05	Resistant	5	t09	0.0063762
WR	Wounded roots	WR06	Resistant	6	t09	0.000288795
WR	Wounded roots	WR07	Resistant	7	t09	0.0489896
WR	Wounded roots	WR08	Resistant	8	t09	0.000176452
WR	Wounded roots	WR09	Resistant	9	t09	0.0212299
WR	Wounded roots	WR10	Resistant	10	t09	0.0111213
WR	Wounded roots	WR11	Resistant	11	t09	0.0147311
WR	Wounded roots	WR12	Resistant	12	t09	0.00560286
DXI	Direct xylem inoculation	DXI01	Resistant	1	t09	0.0143817
DXI	Direct xylem inoculation	DXI02	Resistant	2	t09	0.00657477
DXI	Direct xylem inoculation	DXI03	Resistant	3	t09	0.00924125
DXI	Direct xylem inoculation	DXI04	Resistant	4	t09	0.00834803
DXI	Direct xylem inoculation	DXI05	Resistant	5	t09	0.00768855
DXI	Direct xylem inoculation	DXI06	Resistant	6	t09	0.00926293
DXI	Direct xylem inoculation	DXI07	Resistant	7	t09	0.0143817
DXI	Direct xylem inoculation	DXI08	Resistant	8	t09	0.00657477
DXI	Direct xylem inoculation	DXI09	Resistant	9	t09	0.00924125
DXI	Direct xylem inoculation	DXI10	Resistant	10	t09	0.00834803
DXI	Direct xylem inoculation	DXI11	Resistant	11	t09	0.00768855
DXI	Direct xylem inoculation	DXI12	Resistant	12	t09	0.00926293
IR	Intact roots	IR01	Resistant	1	t10	0.0026455
IR	Intact roots	IR02	Resistant	2	t10	0.0176991
IR	Intact roots	IR03	Resistant	3	t10	0
IR	Intact roots	IR04	Resistant	4	t10	5.5062e-05
IR	Intact roots	IR05	Resistant	5	t10	4.81928e-05
IR	Intact roots	IR06	Resistant	6	t10	0
IR	Intact roots	IR07	Resistant	7	t10	3.17753e-05
IR	Intact roots	IR08	Resistant	8	t10	6.11409e-05
IR	Intact roots	IR09	Resistant	9	t10	0.00017313
IR	Intact roots	IR10	Resistant	10	t10	0.000432635
IR	Intact roots	IR11	Resistant	11	t10	3.14505e-05
IR	Intact roots	IR12	Resistant	12	t10	0.0292711
WR	Wounded roots	WR01	Resistant	1	t10	0.00630326
WR	Wounded roots	WR02	Resistant	2	t10	0.0280203
WR	Wounded roots	WR03	Resistant	3	t10	0.0339404
WR	Wounded roots	WR04	Resistant	4	t10	0.0296155
WR	Wounded roots	WR05	Resistant	5	t10	0.0330992
WR	Wounded roots	WR06	Resistant	6	t10	0.0401746
WR	Wounded roots	WR07	Resistant	7	t10	0.00015446
WR	Wounded roots	WR08	Resistant	8	t10	0.0151308
WR	Wounded roots	WR09	Resistant	9	t10	0.00695461
WR	Wounded roots	WR10	Resistant	10	t10	0.00733089
WR	Wounded roots	WR11	Resistant	11	t10	0.0211346
WR	Wounded roots	WR12	Resistant	12	t10	0.012282
DXI	Direct xylem inoculation	DXI01	Resistant	1	t10	0.0144928
DXI	Direct xylem inoculation	DXI02	Resistant	2	t10	0.0156151
DXI	Direct xylem inoculation	DXI03	Resistant	3	t10	0.0176719
DXI	Direct xylem inoculation	DXI04	Resistant	4	t10	0.017455
DXI	Direct xylem inoculation	DXI05	Resistant	5	t10	0.0155907
DXI	Direct xylem inoculation	DXI06	Resistant	6	t10	0.0164234
DXI	Direct xylem inoculation	DXI07	Resistant	7	t10	0.0144928
DXI	Direct xylem inoculation	DXI08	Resistant	8	t10	0.0156151
DXI	Direct xylem inoculation	DXI09	Resistant	9	t10	0.0176719
DXI	Direct xylem inoculation	DXI10	Resistant	10	t10	0.017455
DXI	Direct xylem inoculation	DXI11	Resistant	11	t10	0.0155907
DXI	Direct xylem inoculation	DXI12	Resistant	12	t10	0.0164234
IR	Intact roots	IR01	Resistant	1	t11	0
IR	Intact roots	IR02	Resistant	2	t11	0
IR	Intact roots	IR03	Resistant	3	t11	0
IR	Intact roots	IR04	Resistant	4	t11	0
IR	Intact roots	IR05	Resistant	5	t11	0
IR	Intact roots	IR06	Resistant	6	t11	0
IR	Intact roots	IR07	Resistant	7	t11	0
IR	Intact roots	IR08	Resistant	8	t11	0
IR	Intact roots	IR09	Resistant	9	t11	0
IR	Intact roots	IR10	Resistant	10	t11	0
IR	Intact roots	IR11	Resistant	11	t11	0
IR	Intact roots	IR12	Resistant	12	t11	0
WR	Wounded roots	WR01	Resistant	1	t11	0
WR	Wounded roots	WR02	Resistant	2	t11	3.81228e-05
WR	Wounded roots	WR03	Resistant	3	t11	0
WR	Wounded roots	WR04	Resistant	4	t11	0
WR	Wounded roots	WR05	Resistant	5	t11	0
WR	Wounded roots	WR06	Resistant	6	t11	0
WR	Wounded roots	WR07	Resistant	7	t11	0
WR	Wounded roots	WR08	Resistant	8	t11	0
WR	Wounded roots	WR09	Resistant	9	t11	0.00581076
WR	Wounded roots	WR10	Resistant	10	t11	0
WR	Wounded roots	WR11	Resistant	11	t11	0
WR	Wounded roots	WR12	Resistant	12	t11	0
DXI	Direct xylem inoculation	DXI01	Resistant	1	t11	0
DXI	Direct xylem inoculation	DXI02	Resistant	2	t11	0
DXI	Direct xylem inoculation	DXI03	Resistant	3	t11	0
DXI	Direct xylem inoculation	DXI04	Resistant	4	t11	0
DXI	Direct xylem inoculation	DXI05	Resistant	5	t11	0
DXI	Direct xylem inoculation	DXI06	Resistant	6	t11	0
DXI	Direct xylem inoculation	DXI07	Resistant	7	t11	0
DXI	Direct xylem inoculation	DXI08	Resistant	8	t11	0
DXI	Direct xylem inoculation	DXI09	Resistant	9	t11	0
DXI	Direct xylem inoculation	DXI10	Resistant	10	t11	0
DXI	Direct xylem inoculation	DXI11	Resistant	11	t11	0
DXI	Direct xylem inoculation	DXI12	Resistant	12	t11	0
IR	Intact roots	IR01	Resistant	1	t12	0
IR	Intact roots	IR02	Resistant	2	t12	0.00294985
IR	Intact roots	IR03	Resistant	3	t12	6.19023e-05
IR	Intact roots	IR04	Resistant	4	t12	5.5062e-05
IR	Intact roots	IR05	Resistant	5	t12	0.0737349
IR	Intact roots	IR06	Resistant	6	t12	1.91758e-05
IR	Intact roots	IR07	Resistant	7	t12	0
IR	Intact roots	IR08	Resistant	8	t12	2.03803e-05
IR	Intact roots	IR09	Resistant	9	t12	0
IR	Intact roots	IR10	Resistant	10	t12	0.000144212
IR	Intact roots	IR11	Resistant	11	t12	9.43515e-05
IR	Intact roots	IR12	Resistant	12	t12	0
WR	Wounded roots	WR01	Resistant	1	t12	0.00781821
WR	Wounded roots	WR02	Resistant	2	t12	0.0167359
WR	Wounded roots	WR03	Resistant	3	t12	0.00830527
WR	Wounded roots	WR04	Resistant	4	t12	0.0196103
WR	Wounded roots	WR05	Resistant	5	t12	0.000647987
WR	Wounded roots	WR06	Resistant	6	t12	3.20883e-05
WR	Wounded roots	WR07	Resistant	7	t12	0.00208521
WR	Wounded roots	WR08	Resistant	8	t12	0.00454365
WR	Wounded roots	WR09	Resistant	9	t12	0.00306552
WR	Wounded roots	WR10	Resistant	10	t12	0.00549817
WR	Wounded roots	WR11	Resistant	11	t12	0.00703484
WR	Wounded roots	WR12	Resistant	12	t12	0.00810357
DXI	Direct xylem inoculation	DXI01	Resistant	1	t12	0.0103559
DXI	Direct xylem inoculation	DXI02	Resistant	2	t12	0.00997422
DXI	Direct xylem inoculation	DXI03	Resistant	3	t12	0.0120785
DXI	Direct xylem inoculation	DXI04	Resistant	4	t12	0.0100915
DXI	Direct xylem inoculation	DXI05	Resistant	5	t12	0.012082
DXI	Direct xylem inoculation	DXI06	Resistant	6	t12	0.0151132
DXI	Direct xylem inoculation	DXI07	Resistant	7	t12	0.0103559
DXI	Direct xylem inoculation	DXI08	Resistant	8	t12	0.00997422
DXI	Direct xylem inoculation	DXI09	Resistant	9	t12	0.0120785
DXI	Direct xylem inoculation	DXI10	Resistant	10	t12	0.0100915
DXI	Direct xylem inoculation	DXI11	Resistant	11	t12	0.012082
DXI	Direct xylem inoculation	DXI12	Resistant	12	t12	0.0151132
IR	Intact roots	IR01	Resistant	1	t13	0
IR	Intact roots	IR02	Resistant	2	t13	0.00294985
IR	Intact roots	IR03	Resistant	3	t13	0
IR	Intact roots	IR04	Resistant	4	t13	1.8354e-05
IR	Intact roots	IR05	Resistant	5	t13	2.40964e-05
IR	Intact roots	IR06	Resistant	6	t13	0
IR	Intact roots	IR07	Resistant	7	t13	0
IR	Intact roots	IR08	Resistant	8	t13	0
IR	Intact roots	IR09	Resistant	9	t13	0.0121191
IR	Intact roots	IR10	Resistant	10	t13	0.000360529
IR	Intact roots	IR11	Resistant	11	t13	0
IR	Intact roots	IR12	Resistant	12	t13	0
WR	Wounded roots	WR01	Resistant	1	t13	0
WR	Wounded roots	WR02	Resistant	2	t13	0.00247798
WR	Wounded roots	WR03	Resistant	3	t13	0.0031717
WR	Wounded roots	WR04	Resistant	4	t13	0.00897971
WR	Wounded roots	WR05	Resistant	5	t13	0.000907182
WR	Wounded roots	WR06	Resistant	6	t13	0
WR	Wounded roots	WR07	Resistant	7	t13	0.00187926
WR	Wounded roots	WR08	Resistant	8	t13	0.0155058
WR	Wounded roots	WR09	Resistant	9	t13	0.0138635
WR	Wounded roots	WR10	Resistant	10	t13	0.00104132
WR	Wounded roots	WR11	Resistant	11	t13	0.00111235
WR	Wounded roots	WR12	Resistant	12	t13	0.000917983
DXI	Direct xylem inoculation	DXI01	Resistant	1	t13	0.00322061
DXI	Direct xylem inoculation	DXI02	Resistant	2	t13	0.00280175
DXI	Direct xylem inoculation	DXI03	Resistant	3	t13	0.00295882
DXI	Direct xylem inoculation	DXI04	Resistant	4	t13	0.00336383
DXI	Direct xylem inoculation	DXI05	Resistant	5	t13	0.00323407
DXI	Direct xylem inoculation	DXI06	Resistant	6	t13	0.00338219
DXI	Direct xylem inoculation	DXI07	Resistant	7	t13	0.00322061
DXI	Direct xylem inoculation	DXI08	Resistant	8	t13	0.00280175
DXI	Direct xylem inoculation	DXI09	Resistant	9	t13	0.00295882
DXI	Direct xylem inoculation	DXI10	Resistant	10	t13	0.00336383
DXI	Direct xylem inoculation	DXI11	Resistant	11	t13	0.00323407
DXI	Direct xylem inoculation	DXI12	Resistant	12	t13	0.00338219
IR	Intact roots	IR01	Resistant	1	t14	0
IR	Intact roots	IR02	Resistant	2	t14	0.0147493
IR	Intact roots	IR03	Resistant	3	t14	6.19023e-05
IR	Intact roots	IR04	Resistant	4	t14	0.308916
IR	Intact roots	IR05	Resistant	5	t14	0
IR	Intact roots	IR06	Resistant	6	t14	3.83516e-05
IR	Intact roots	IR07	Resistant	7	t14	6.35506e-05
IR	Intact roots	IR08	Resistant	8	t14	0.0126358
IR	Intact roots	IR09	Resistant	9	t14	0.000148397
IR	Intact roots	IR10	Resistant	10	t14	0.000180265
IR	Intact roots	IR11	Resistant	11	t14	0
IR	Intact roots	IR12	Resistant	12	t14	2.91545e-05
WR	Wounded roots	WR01	Resistant	1	t14	0.00752063
WR	Wounded roots	WR02	Resistant	2	t14	0.01056
WR	Wounded roots	WR03	Resistant	3	t14	0.0117385
WR	Wounded roots	WR04	Resistant	4	t14	0.0120063
WR	Wounded roots	WR05	Resistant	5	t14	0.000155517
WR	Wounded roots	WR06	Resistant	6	t14	0.00721987
WR	Wounded roots	WR07	Resistant	7	t14	0.000746557
WR	Wounded roots	WR08	Resistant	8	t14	0.00968283
WR	Wounded roots	WR09	Resistant	9	t14	0.00585652
WR	Wounded roots	WR10	Resistant	10	t14	0.0106215
WR	Wounded roots	WR11	Resistant	11	t14	0.00628326
WR	Wounded roots	WR12	Resistant	12	t14	0.0122187
DXI	Direct xylem inoculation	DXI01	Resistant	1	t14	0.0093842
DXI	Direct xylem inoculation	DXI02	Resistant	2	t14	0.0101237
DXI	Direct xylem inoculation	DXI03	Resistant	3	t14	0.0132134
DXI	Direct xylem inoculation	DXI04	Resistant	4	t14	0.0108094
DXI	Direct xylem inoculation	DXI05	Resistant	5	t14	0.0096412
DXI	Direct xylem inoculation	DXI06	Resistant	6	t14	0.0113349
DXI	Direct xylem inoculation	DXI07	Resistant	7	t14	0.0093842
DXI	Direct xylem inoculation	DXI08	Resistant	8	t14	0.0101237
DXI	Direct xylem inoculation	DXI09	Resistant	9	t14	0.0132134
DXI	Direct xylem inoculation	DXI10	Resistant	10	t14	0.0108094
DXI	Direct xylem inoculation	DXI11	Resistant	11	t14	0.0096412
DXI	Direct xylem inoculation	DXI12	Resistant	12	t14	0.0113349
IR	Intact roots	IR01	Resistant	1	t15	0
IR	Intact roots	IR02	Resistant	2	t15	0.00589971
IR	Intact roots	IR03	Resistant	3	t15	0.00857346
IR	Intact roots	IR04	Resistant	4	t15	0
IR	Intact roots	IR05	Resistant	5	t15	4.81928e-05
IR	Intact roots	IR06	Resistant	6	t15	3.83516e-05
IR	Intact roots	IR07	Resistant	7	t15	0
IR	Intact roots	IR08	Resistant	8	t15	6.11409e-05
IR	Intact roots	IR09	Resistant	9	t15	0
IR	Intact roots	IR10	Resistant	10	t15	0.000324476
IR	Intact roots	IR11	Resistant	11	t15	0.00701346
IR	Intact roots	IR12	Resistant	12	t15	0.000116618
WR	Wounded roots	WR01	Resistant	1	t15	0.00275937
WR	Wounded roots	WR02	Resistant	2	t15	0.0148679
WR	Wounded roots	WR03	Resistant	3	t15	0.00251774
WR	Wounded roots	WR04	Resistant	4	t15	0.00980515
WR	Wounded roots	WR05	Resistant	5	t15	0.0136077
WR	Wounded roots	WR06	Resistant	6	t15	0.00038506
WR	Wounded roots	WR07	Resistant	7	t15	0.00182778
WR	Wounded roots	WR08	Resistant	8	t15	0.0108739
WR	Wounded roots	WR09	Resistant	9	t15	0.00329429
WR	Wounded roots	WR10	Resistant	10	t15	0.016078
WR	Wounded roots	WR11	Resistant	11	t15	0.0119652
WR	Wounded roots	WR12	Resistant	12	t15	0.00949638
DXI	Direct xylem inoculation	DXI01	Resistant	1	t15	0.00924538
DXI	Direct xylem inoculation	DXI02	Resistant	2	t15	0.0106466
DXI	Direct xylem inoculation	DXI03	Resistant	3	t15	0.0115516
DXI	Direct xylem inoculation	DXI04	Resistant	4	t15	0.00959921
DXI	Direct xylem inoculation	DXI05	Resistant	5	t15	0.0140957
DXI	Direct xylem inoculation	DXI06	Resistant	6	t15	0.00978092
DXI	Direct xylem inoculation	DXI07	Resistant	7	t15	0.00924538
DXI	Direct xylem inoculation	DXI08	Resistant	8	t15	0.0106466
DXI	Direct xylem inoculation	DXI09	Resistant	9	t15	0.0115516
DXI	Direct xylem inoculation	DXI10	Resistant	10	t15	0.00959921
DXI	Direct xylem inoculation	DXI11	Resistant	11	t15	0.0140957
DXI	Direct xylem inoculation	DXI12	Resistant	12	t15	0.00978092
IR	Intact roots	IR01	Resistant	1	t16	0
IR	Intact roots	IR02	Resistant	2	t16	0.00589971
IR	Intact roots	IR03	Resistant	3	t16	0
IR	Intact roots	IR04	Resistant	4	t16	0
IR	Intact roots	IR05	Resistant	5	t16	0
IR	Intact roots	IR06	Resistant	6	t16	0
IR	Intact roots	IR07	Resistant	7	t16	3.17753e-05
IR	Intact roots	IR08	Resistant	8	t16	2.03803e-05
IR	Intact roots	IR09	Resistant	9	t16	0
IR	Intact roots	IR10	Resistant	10	t16	0
IR	Intact roots	IR11	Resistant	11	t16	0.000125802
IR	Intact roots	IR12	Resistant	12	t16	0
WR	Wounded roots	WR01	Resistant	1	t16	8.11579e-05
WR	Wounded roots	WR02	Resistant	2	t16	0.000419351
WR	Wounded roots	WR03	Resistant	3	t16	0
WR	Wounded roots	WR04	Resistant	4	t16	0
WR	Wounded roots	WR05	Resistant	5	t16	0.000259195
WR	Wounded roots	WR06	Resistant	6	t16	3.20883e-05
WR	Wounded roots	WR07	Resistant	7	t16	0
WR	Wounded roots	WR08	Resistant	8	t16	0
WR	Wounded roots	WR09	Resistant	9	t16	0.0246614
WR	Wounded roots	WR10	Resistant	10	t16	0.00158281
WR	Wounded roots	WR11	Resistant	11	t16	0
WR	Wounded roots	WR12	Resistant	12	t16	3.16546e-05
DXI	Direct xylem inoculation	DXI01	Resistant	1	t16	0
DXI	Direct xylem inoculation	DXI02	Resistant	2	t16	0
DXI	Direct xylem inoculation	DXI03	Resistant	3	t16	0
DXI	Direct xylem inoculation	DXI04	Resistant	4	t16	2.05111e-05
DXI	Direct xylem inoculation	DXI05	Resistant	5	t16	0
DXI	Direct xylem inoculation	DXI06	Resistant	6	t16	3.04702e-05
DXI	Direct xylem inoculation	DXI07	Resistant	7	t16	0
DXI	Direct xylem inoculation	DXI08	Resistant	8	t16	0
DXI	Direct xylem inoculation	DXI09	Resistant	9	t16	0
DXI	Direct xylem inoculation	DXI10	Resistant	10	t16	2.05111e-05
DXI	Direct xylem inoculation	DXI11	Resistant	11	t16	0
DXI	Direct xylem inoculation	DXI12	Resistant	12	t16	3.04702e-05
IR	Intact roots	IR01	Resistant	1	t17	0
IR	Intact roots	IR02	Resistant	2	t17	0.0117994
IR	Intact roots	IR03	Resistant	3	t17	0.000123805
IR	Intact roots	IR04	Resistant	4	t17	3.6708e-05
IR	Intact roots	IR05	Resistant	5	t17	0.000168675
IR	Intact roots	IR06	Resistant	6	t17	3.83516e-05
IR	Intact roots	IR07	Resistant	7	t17	0.000127101
IR	Intact roots	IR08	Resistant	8	t17	0.000101901
IR	Intact roots	IR09	Resistant	9	t17	0.00697467
IR	Intact roots	IR10	Resistant	10	t17	0.000396582
IR	Intact roots	IR11	Resistant	11	t17	0.000377406
IR	Intact roots	IR12	Resistant	12	t17	0.00344023
WR	Wounded roots	WR01	Resistant	1	t17	0.00354389
WR	Wounded roots	WR02	Resistant	2	t17	0.035073
WR	Wounded roots	WR03	Resistant	3	t17	0.00232155
WR	Wounded roots	WR04	Resistant	4	t17	0.0122064
WR	Wounded roots	WR05	Resistant	5	t17	0.0172365
WR	Wounded roots	WR06	Resistant	6	t17	0.000417148
WR	Wounded roots	WR07	Resistant	7	t17	0.030094
WR	Wounded roots	WR08	Resistant	8	t17	0.0196524
WR	Wounded roots	WR09	Resistant	9	t17	0.0312958
WR	Wounded roots	WR10	Resistant	10	t17	0.0476508
WR	Wounded roots	WR11	Resistant	11	t17	0.0140998
WR	Wounded roots	WR12	Resistant	12	t17	0.0171251
DXI	Direct xylem inoculation	DXI01	Resistant	1	t17	0.0178522
DXI	Direct xylem inoculation	DXI02	Resistant	2	t17	0.0183795
DXI	Direct xylem inoculation	DXI03	Resistant	3	t17	0.0211576
DXI	Direct xylem inoculation	DXI04	Resistant	4	t17	0.0186856
DXI	Direct xylem inoculation	DXI05	Resistant	5	t17	0.0234318
DXI	Direct xylem inoculation	DXI06	Resistant	6	t17	0.0177032
DXI	Direct xylem inoculation	DXI07	Resistant	7	t17	0.0178522
DXI	Direct xylem inoculation	DXI08	Resistant	8	t17	0.0183795
DXI	Direct xylem inoculation	DXI09	Resistant	9	t17	0.0211576
DXI	Direct xylem inoculation	DXI10	Resistant	10	t17	0.0186856
DXI	Direct xylem inoculation	DXI11	Resistant	11	t17	0.0234318
DXI	Direct xylem inoculation	DXI12	Resistant	12	t17	0.0177032
IR	Intact roots	IR01	Resistant	1	t18	0
IR	Intact roots	IR02	Resistant	2	t18	0.00589971
IR	Intact roots	IR03	Resistant	3	t18	3.09511e-05
IR	Intact roots	IR04	Resistant	4	t18	1.8354e-05
IR	Intact roots	IR05	Resistant	5	t18	2.40964e-05
IR	Intact roots	IR06	Resistant	6	t18	3.83516e-05
IR	Intact roots	IR07	Resistant	7	t18	0
IR	Intact roots	IR08	Resistant	8	t18	4.07606e-05
IR	Intact roots	IR09	Resistant	9	t18	9.89315e-05
IR	Intact roots	IR10	Resistant	10	t18	3.60529e-05
IR	Intact roots	IR11	Resistant	11	t18	0.000471757
IR	Intact roots	IR12	Resistant	12	t18	5.8309e-05
WR	Wounded roots	WR01	Resistant	1	t18	0.00354389
WR	Wounded roots	WR02	Resistant	2	t18	0.00426976
WR	Wounded roots	WR03	Resistant	3	t18	3.26979e-05
WR	Wounded roots	WR04	Resistant	4	t18	0
WR	Wounded roots	WR05	Resistant	5	t18	0.00839792
WR	Wounded roots	WR06	Resistant	6	t18	0.00731613
WR	Wounded roots	WR07	Resistant	7	t18	0
WR	Wounded roots	WR08	Resistant	8	t18	2.20566e-05
WR	Wounded roots	WR09	Resistant	9	t18	0.000137262
WR	Wounded roots	WR10	Resistant	10	t18	0.000874708
WR	Wounded roots	WR11	Resistant	11	t18	6.01269e-05
WR	Wounded roots	WR12	Resistant	12	t18	0
DXI	Direct xylem inoculation	DXI01	Resistant	1	t18	0
DXI	Direct xylem inoculation	DXI02	Resistant	2	t18	0
DXI	Direct xylem inoculation	DXI03	Resistant	3	t18	0
DXI	Direct xylem inoculation	DXI04	Resistant	4	t18	0
DXI	Direct xylem inoculation	DXI05	Resistant	5	t18	0
DXI	Direct xylem inoculation	DXI06	Resistant	6	t18	0
DXI	Direct xylem inoculation	DXI07	Resistant	7	t18	0
DXI	Direct xylem inoculation	DXI08	Resistant	8	t18	0
DXI	Direct xylem inoculation	DXI09	Resistant	9	t18	0
DXI	Direct xylem inoculation	DXI10	Resistant	10	t18	0
DXI	Direct xylem inoculation	DXI11	Resistant	11	t18	0
DXI	Direct xylem inoculation	DXI12	Resistant	12	t18	0
IR	Intact roots	IR01	Resistant	1	t19	0
IR	Intact roots	IR02	Resistant	2	t19	0.00884956
IR	Intact roots	IR03	Resistant	3	t19	0
IR	Intact roots	IR04	Resistant	4	t19	0
IR	Intact roots	IR05	Resistant	5	t19	2.40964e-05
IR	Intact roots	IR06	Resistant	6	t19	0
IR	Intact roots	IR07	Resistant	7	t19	0
IR	Intact roots	IR08	Resistant	8	t19	0
IR	Intact roots	IR09	Resistant	9	t19	9.89315e-05
IR	Intact roots	IR10	Resistant	10	t19	0.000180265
IR	Intact roots	IR11	Resistant	11	t19	0
IR	Intact roots	IR12	Resistant	12	t19	2.91545e-05
WR	Wounded roots	WR01	Resistant	1	t19	0.00010821
WR	Wounded roots	WR02	Resistant	2	t19	0.00141054
WR	Wounded roots	WR03	Resistant	3	t19	0
WR	Wounded roots	WR04	Resistant	4	t19	0
WR	Wounded roots	WR05	Resistant	5	t19	0.00165885
WR	Wounded roots	WR06	Resistant	6	t19	3.20883e-05
WR	Wounded roots	WR07	Resistant	7	t19	0
WR	Wounded roots	WR08	Resistant	8	t19	0.00216154
WR	Wounded roots	WR09	Resistant	9	t19	0.000366032
WR	Wounded roots	WR10	Resistant	10	t19	0.00162446
WR	Wounded roots	WR11	Resistant	11	t19	0.00096203
WR	Wounded roots	WR12	Resistant	12	t19	0.000696401
DXI	Direct xylem inoculation	DXI01	Resistant	1	t19	0.00161031
DXI	Direct xylem inoculation	DXI02	Resistant	2	t19	0.000709776
DXI	Direct xylem inoculation	DXI03	Resistant	3	t19	0.00154021
DXI	Direct xylem inoculation	DXI04	Resistant	4	t19	0.000881979
DXI	Direct xylem inoculation	DXI05	Resistant	5	t19	0.00164755
DXI	Direct xylem inoculation	DXI06	Resistant	6	t19	0.00106646
DXI	Direct xylem inoculation	DXI07	Resistant	7	t19	0.00161031
DXI	Direct xylem inoculation	DXI08	Resistant	8	t19	0.000709776
DXI	Direct xylem inoculation	DXI09	Resistant	9	t19	0.00154021
DXI	Direct xylem inoculation	DXI10	Resistant	10	t19	0.000881979
DXI	Direct xylem inoculation	DXI11	Resistant	11	t19	0.00164755
DXI	Direct xylem inoculation	DXI12	Resistant	12	t19	0.00106646
IR	Intact roots	IR01	Resistant	1	t20	0
IR	Intact roots	IR02	Resistant	2	t20	0.0353982
IR	Intact roots	IR03	Resistant	3	t20	0.000154756
IR	Intact roots	IR04	Resistant	4	t20	0.244053
IR	Intact roots	IR05	Resistant	5	t20	0
IR	Intact roots	IR06	Resistant	6	t20	3.83516e-05
IR	Intact roots	IR07	Resistant	7	t20	6.35506e-05
IR	Intact roots	IR08	Resistant	8	t20	0.0223776
IR	Intact roots	IR09	Resistant	9	t20	0.000989315
IR	Intact roots	IR10	Resistant	10	t20	0.000324476
IR	Intact roots	IR11	Resistant	11	t20	0.400962
IR	Intact roots	IR12	Resistant	12	t20	0.221866
WR	Wounded roots	WR01	Resistant	1	t20	8.11579e-05
WR	Wounded roots	WR02	Resistant	2	t20	0.0163166
WR	Wounded roots	WR03	Resistant	3	t20	0.0496354
WR	Wounded roots	WR04	Resistant	4	t20	0.0174342
WR	Wounded roots	WR05	Resistant	5	t20	0.00627252
WR	Wounded roots	WR06	Resistant	6	t20	0.00725196
WR	Wounded roots	WR07	Resistant	7	t20	0.00882997
WR	Wounded roots	WR08	Resistant	8	t20	0.00333054
WR	Wounded roots	WR09	Resistant	9	t20	0.031067
WR	Wounded roots	WR10	Resistant	10	t20	0.00933022
WR	Wounded roots	WR11	Resistant	11	t20	0.00673421
WR	Wounded roots	WR12	Resistant	12	t20	0.0117755
DXI	Direct xylem inoculation	DXI01	Resistant	1	t20	0.0236271
DXI	Direct xylem inoculation	DXI02	Resistant	2	t20	0.0124398
DXI	Direct xylem inoculation	DXI03	Resistant	3	t20	0.00997082
DXI	Direct xylem inoculation	DXI04	Resistant	4	t20	0.0129836
DXI	Direct xylem inoculation	DXI05	Resistant	5	t20	0.00973273
DXI	Direct xylem inoculation	DXI06	Resistant	6	t20	0.0105122
DXI	Direct xylem inoculation	DXI07	Resistant	7	t20	0.0236271
DXI	Direct xylem inoculation	DXI08	Resistant	8	t20	0.0124398
DXI	Direct xylem inoculation	DXI09	Resistant	9	t20	0.00997082
DXI	Direct xylem inoculation	DXI10	Resistant	10	t20	0.0129836
DXI	Direct xylem inoculation	DXI11	Resistant	11	t20	0.00973273
DXI	Direct xylem inoculation	DXI12	Resistant	12	t20	0.0105122
IR	Intact roots	IR01	Resistant	1	t21	0
IR	Intact roots	IR02	Resistant	2	t21	0.00294985
IR	Intact roots	IR03	Resistant	3	t21	6.19023e-05
IR	Intact roots	IR04	Resistant	4	t21	0
IR	Intact roots	IR05	Resistant	5	t21	2.40964e-05
IR	Intact roots	IR06	Resistant	6	t21	0
IR	Intact roots	IR07	Resistant	7	t21	0
IR	Intact roots	IR08	Resistant	8	t21	2.03803e-05
IR	Intact roots	IR09	Resistant	9	t21	7.41987e-05
IR	Intact roots	IR10	Resistant	10	t21	0.00025237
IR	Intact roots	IR11	Resistant	11	t21	0.0517361
IR	Intact roots	IR12	Resistant	12	t21	5.8309e-05
WR	Wounded roots	WR01	Resistant	1	t21	0.00292168
WR	Wounded roots	WR02	Resistant	2	t21	0.011475
WR	Wounded roots	WR03	Resistant	3	t21	0.00323709
WR	Wounded roots	WR04	Resistant	4	t21	0.0106306
WR	Wounded roots	WR05	Resistant	5	t21	0.0324771
WR	Wounded roots	WR06	Resistant	6	t21	0.00227827
WR	Wounded roots	WR07	Resistant	7	t21	0.000978247
WR	Wounded roots	WR08	Resistant	8	t21	0.00610967
WR	Wounded roots	WR09	Resistant	9	t21	0.0126739
WR	Wounded roots	WR10	Resistant	10	t21	0.0169527
WR	Wounded roots	WR11	Resistant	11	t21	0.0112738
WR	Wounded roots	WR12	Resistant	12	t21	0.00705897
DXI	Direct xylem inoculation	DXI01	Resistant	1	t21	0.0122439
DXI	Direct xylem inoculation	DXI02	Resistant	2	t21	0.0150921
DXI	Direct xylem inoculation	DXI03	Resistant	3	t21	0.0110246
DXI	Direct xylem inoculation	DXI04	Resistant	4	t21	0.0106453
DXI	Direct xylem inoculation	DXI05	Resistant	5	t21	0.00988528
DXI	Direct xylem inoculation	DXI06	Resistant	6	t21	0.00968951
DXI	Direct xylem inoculation	DXI07	Resistant	7	t21	0.0122439
DXI	Direct xylem inoculation	DXI08	Resistant	8	t21	0.0150921
DXI	Direct xylem inoculation	DXI09	Resistant	9	t21	0.0110246
DXI	Direct xylem inoculation	DXI10	Resistant	10	t21	0.0106453
DXI	Direct xylem inoculation	DXI11	Resistant	11	t21	0.00988528
DXI	Direct xylem inoculation	DXI12	Resistant	12	t21	0.00968951
IR	Intact roots	IR01	Resistant	1	t22	0.00529101
IR	Intact roots	IR02	Resistant	2	t22	0.00294985
IR	Intact roots	IR03	Resistant	3	t22	0.0452815
IR	Intact roots	IR04	Resistant	4	t22	0
IR	Intact roots	IR05	Resistant	5	t22	0
IR	Intact roots	IR06	Resistant	6	t22	5.75275e-05
IR	Intact roots	IR07	Resistant	7	t22	0
IR	Intact roots	IR08	Resistant	8	t22	0
IR	Intact roots	IR09	Resistant	9	t22	0.000148397
IR	Intact roots	IR10	Resistant	10	t22	0.000144212
IR	Intact roots	IR11	Resistant	11	t22	0
IR	Intact roots	IR12	Resistant	12	t22	0.00752187
WR	Wounded roots	WR01	Resistant	1	t22	0.009252
WR	Wounded roots	WR02	Resistant	2	t22	0.00987381
WR	Wounded roots	WR03	Resistant	3	t22	0
WR	Wounded roots	WR04	Resistant	4	t22	0.0117312
WR	Wounded roots	WR05	Resistant	5	t22	0.00466551
WR	Wounded roots	WR06	Resistant	6	t22	6.41766e-05
WR	Wounded roots	WR07	Resistant	7	t22	0.000798044
WR	Wounded roots	WR08	Resistant	8	t22	0.00209537
WR	Wounded roots	WR09	Resistant	9	t22	0.0131314
WR	Wounded roots	WR10	Resistant	10	t22	0.00508164
WR	Wounded roots	WR11	Resistant	11	t22	0.0064937
WR	Wounded roots	WR12	Resistant	12	t22	0.00943307
DXI	Direct xylem inoculation	DXI01	Resistant	1	t22	0.0114387
DXI	Direct xylem inoculation	DXI02	Resistant	2	t22	0.0113938
DXI	Direct xylem inoculation	DXI03	Resistant	3	t22	0.0135376
DXI	Direct xylem inoculation	DXI04	Resistant	4	t22	0.0105632
DXI	Direct xylem inoculation	DXI05	Resistant	5	t22	0.0111667
DXI	Direct xylem inoculation	DXI06	Resistant	6	t22	0.0114872
DXI	Direct xylem inoculation	DXI07	Resistant	7	t22	0.0114387
DXI	Direct xylem inoculation	DXI08	Resistant	8	t22	0.0113938
DXI	Direct xylem inoculation	DXI09	Resistant	9	t22	0.0135376
DXI	Direct xylem inoculation	DXI10	Resistant	10	t22	0.0105632
DXI	Direct xylem inoculation	DXI11	Resistant	11	t22	0.0111667
DXI	Direct xylem inoculation	DXI12	Resistant	12	t22	0.0114872
IR	Intact roots	IR01	Resistant	1	t23	0.0026455
IR	Intact roots	IR02	Resistant	2	t23	0.0147493
IR	Intact roots	IR03	Resistant	3	t23	0
IR	Intact roots	IR04	Resistant	4	t23	1.8354e-05
IR	Intact roots	IR05	Resistant	5	t23	4.81928e-05
IR	Intact roots	IR06	Resistant	6	t23	0
IR	Intact roots	IR07	Resistant	7	t23	0
IR	Intact roots	IR08	Resistant	8	t23	2.03803e-05
IR	Intact roots	IR09	Resistant	9	t23	0
IR	Intact roots	IR10	Resistant	10	t23	0.000288423
IR	Intact roots	IR11	Resistant	11	t23	6.2901e-05
IR	Intact roots	IR12	Resistant	12	t23	8.74636e-05
WR	Wounded roots	WR01	Resistant	1	t23	0.00530231
WR	Wounded roots	WR02	Resistant	2	t23	0.00648088
WR	Wounded roots	WR03	Resistant	3	t23	0.0322728
WR	Wounded roots	WR04	Resistant	4	t23	0.00592811
WR	Wounded roots	WR05	Resistant	5	t23	0.00484695
WR	Wounded roots	WR06	Resistant	6	t23	3.20883e-05
WR	Wounded roots	WR07	Resistant	7	t23	0
WR	Wounded roots	WR08	Resistant	8	t23	0.00948432
WR	Wounded roots	WR09	Resistant	9	t23	0.00832723
WR	Wounded roots	WR10	Resistant	10	t23	0.00120793
WR	Wounded roots	WR11	Resistant	11	t23	0.00706491
WR	Wounded roots	WR12	Resistant	12	t23	0.0079453
DXI	Direct xylem inoculation	DXI01	Resistant	1	t23	0.00608029
DXI	Direct xylem inoculation	DXI02	Resistant	2	t23	0.0073219
DXI	Direct xylem inoculation	DXI03	Resistant	3	t23	0.00624189
DXI	Direct xylem inoculation	DXI04	Resistant	4	t23	0.0068097
DXI	Direct xylem inoculation	DXI05	Resistant	5	t23	0.00628509
DXI	Direct xylem inoculation	DXI06	Resistant	6	t23	0.00740425
DXI	Direct xylem inoculation	DXI07	Resistant	7	t23	0.00608029
DXI	Direct xylem inoculation	DXI08	Resistant	8	t23	0.0073219
DXI	Direct xylem inoculation	DXI09	Resistant	9	t23	0.00624189
DXI	Direct xylem inoculation	DXI10	Resistant	10	t23	0.0068097
DXI	Direct xylem inoculation	DXI11	Resistant	11	t23	0.00628509
DXI	Direct xylem inoculation	DXI12	Resistant	12	t23	0.00740425
IR	Intact roots	IR01	Resistant	1	t24	0
IR	Intact roots	IR02	Resistant	2	t24	0
IR	Intact roots	IR03	Resistant	3	t24	0
IR	Intact roots	IR04	Resistant	4	t24	0
IR	Intact roots	IR05	Resistant	5	t24	0
IR	Intact roots	IR06	Resistant	6	t24	1.91758e-05
IR	Intact roots	IR07	Resistant	7	t24	0
IR	Intact roots	IR08	Resistant	8	t24	2.03803e-05
IR	Intact roots	IR09	Resistant	9	t24	0
IR	Intact roots	IR10	Resistant	10	t24	0.000180265
IR	Intact roots	IR11	Resistant	11	t24	0.000125802
IR	Intact roots	IR12	Resistant	12	t24	0
WR	Wounded roots	WR01	Resistant	1	t24	0
WR	Wounded roots	WR02	Resistant	2	t24	0.002173
WR	Wounded roots	WR03	Resistant	3	t24	0.00918811
WR	Wounded roots	WR04	Resistant	4	t24	0.00917982
WR	Wounded roots	WR05	Resistant	5	t24	0.00155517
WR	Wounded roots	WR06	Resistant	6	t24	0.0251251
WR	Wounded roots	WR07	Resistant	7	t24	0.000360407
WR	Wounded roots	WR08	Resistant	8	t24	0.00776391
WR	Wounded roots	WR09	Resistant	9	t24	0.00658858
WR	Wounded roots	WR10	Resistant	10	t24	0.00274908
WR	Wounded roots	WR11	Resistant	11	t24	0.00270571
WR	Wounded roots	WR12	Resistant	12	t24	0.00474819
DXI	Direct xylem inoculation	DXI01	Resistant	1	t24	0.00485868
DXI	Direct xylem inoculation	DXI02	Resistant	2	t24	0.00541671
DXI	Direct xylem inoculation	DXI03	Resistant	3	t24	0.00518807
DXI	Direct xylem inoculation	DXI04	Resistant	4	t24	0.00484063
DXI	Direct xylem inoculation	DXI05	Resistant	5	t24	0.00448499
DXI	Direct xylem inoculation	DXI06	Resistant	6	t24	0.00508852
DXI	Direct xylem inoculation	DXI07	Resistant	7	t24	0.00485868
DXI	Direct xylem inoculation	DXI08	Resistant	8	t24	0.00541671
DXI	Direct xylem inoculation	DXI09	Resistant	9	t24	0.00518807
DXI	Direct xylem inoculation	DXI10	Resistant	10	t24	0.00484063
DXI	Direct xylem inoculation	DXI11	Resistant	11	t24	0.00448499
DXI	Direct xylem inoculation	DXI12	Resistant	12	t24	0.00508852
IR	Intact roots	IR01	Resistant	1	t25	0
IR	Intact roots	IR02	Resistant	2	t25	0.00294985
IR	Intact roots	IR03	Resistant	3	t25	0.0276084
IR	Intact roots	IR04	Resistant	4	t25	5.5062e-05
IR	Intact roots	IR05	Resistant	5	t25	0
IR	Intact roots	IR06	Resistant	6	t25	1.91758e-05
IR	Intact roots	IR07	Resistant	7	t25	0.000571955
IR	Intact roots	IR08	Resistant	8	t25	2.03803e-05
IR	Intact roots	IR09	Resistant	9	t25	0.00034626
IR	Intact roots	IR10	Resistant	10	t25	3.60529e-05
IR	Intact roots	IR11	Resistant	11	t25	6.2901e-05
IR	Intact roots	IR12	Resistant	12	t25	2.91545e-05
WR	Wounded roots	WR01	Resistant	1	t25	0.00394968
WR	Wounded roots	WR02	Resistant	2	t25	0.00392665
WR	Wounded roots	WR03	Resistant	3	t25	0
WR	Wounded roots	WR04	Resistant	4	t25	0.00507767
WR	Wounded roots	WR05	Resistant	5	t25	0.0123895
WR	Wounded roots	WR06	Resistant	6	t25	0.000128353
WR	Wounded roots	WR07	Resistant	7	t25	0.00362981
WR	Wounded roots	WR08	Resistant	8	t25	0.00899907
WR	Wounded roots	WR09	Resistant	9	t25	0.0079612
WR	Wounded roots	WR10	Resistant	10	t25	0.0105382
WR	Wounded roots	WR11	Resistant	11	t25	0.00565193
WR	Wounded roots	WR12	Resistant	12	t25	0.00569783
DXI	Direct xylem inoculation	DXI01	Resistant	1	t25	0.00677439
DXI	Direct xylem inoculation	DXI02	Resistant	2	t25	0.00552878
DXI	Direct xylem inoculation	DXI03	Resistant	3	t25	0.00603923
DXI	Direct xylem inoculation	DXI04	Resistant	4	t25	0.00553801
DXI	Direct xylem inoculation	DXI05	Resistant	5	t25	0.00720039
DXI	Direct xylem inoculation	DXI06	Resistant	6	t25	0.00655108
DXI	Direct xylem inoculation	DXI07	Resistant	7	t25	0.00677439
DXI	Direct xylem inoculation	DXI08	Resistant	8	t25	0.00552878
DXI	Direct xylem inoculation	DXI09	Resistant	9	t25	0.00603923
DXI	Direct xylem inoculation	DXI10	Resistant	10	t25	0.00553801
DXI	Direct xylem inoculation	DXI11	Resistant	11	t25	0.00720039
DXI	Direct xylem inoculation	DXI12	Resistant	12	t25	0.00655108
IR	Intact roots	IR01	Resistant	1	t26	0
IR	Intact roots	IR02	Resistant	2	t26	0.0294985
IR	Intact roots	IR03	Resistant	3	t26	0
IR	Intact roots	IR04	Resistant	4	t26	7.3416e-05
IR	Intact roots	IR05	Resistant	5	t26	2.40964e-05
IR	Intact roots	IR06	Resistant	6	t26	3.83516e-05
IR	Intact roots	IR07	Resistant	7	t26	6.35506e-05
IR	Intact roots	IR08	Resistant	8	t26	0
IR	Intact roots	IR09	Resistant	9	t26	0.00101405
IR	Intact roots	IR10	Resistant	10	t26	0.000504741
IR	Intact roots	IR11	Resistant	11	t26	3.14505e-05
IR	Intact roots	IR12	Resistant	12	t26	0.000116618
WR	Wounded roots	WR01	Resistant	1	t26	0.00700663
WR	Wounded roots	WR02	Resistant	2	t26	0.0193283
WR	Wounded roots	WR03	Resistant	3	t26	0.0842298
WR	Wounded roots	WR04	Resistant	4	t26	0.00430226
WR	Wounded roots	WR05	Resistant	5	t26	0.0134004
WR	Wounded roots	WR06	Resistant	6	t26	0.0226864
WR	Wounded roots	WR07	Resistant	7	t26	0.0603424
WR	Wounded roots	WR08	Resistant	8	t26	0.00674931
WR	Wounded roots	WR09	Resistant	9	t26	0.00269949
WR	Wounded roots	WR10	Resistant	10	t26	0.0181606
WR	Wounded roots	WR11	Resistant	11	t26	0.00865827
WR	Wounded roots	WR12	Resistant	12	t26	0.0100978
DXI	Direct xylem inoculation	DXI01	Resistant	1	t26	0.0133267
DXI	Direct xylem inoculation	DXI02	Resistant	2	t26	0.00933916
DXI	Direct xylem inoculation	DXI03	Resistant	3	t26	0.0107815
DXI	Direct xylem inoculation	DXI04	Resistant	4	t26	0.010994
DXI	Direct xylem inoculation	DXI05	Resistant	5	t26	0.00863437
DXI	Direct xylem inoculation	DXI06	Resistant	6	t26	0.00901917
DXI	Direct xylem inoculation	DXI07	Resistant	7	t26	0.0133267
DXI	Direct xylem inoculation	DXI08	Resistant	8	t26	0.00933916
DXI	Direct xylem inoculation	DXI09	Resistant	9	t26	0.0107815
DXI	Direct xylem inoculation	DXI10	Resistant	10	t26	0.010994
DXI	Direct xylem inoculation	DXI11	Resistant	11	t26	0.00863437
DXI	Direct xylem inoculation	DXI12	Resistant	12	t26	0.00901917
IR	Intact roots	IR01	Resistant	1	t27	0
IR	Intact roots	IR02	Resistant	2	t27	0
IR	Intact roots	IR03	Resistant	3	t27	0
IR	Intact roots	IR04	Resistant	4	t27	1.8354e-05
IR	Intact roots	IR05	Resistant	5	t27	0
IR	Intact roots	IR06	Resistant	6	t27	0
IR	Intact roots	IR07	Resistant	7	t27	0
IR	Intact roots	IR08	Resistant	8	t27	0
IR	Intact roots	IR09	Resistant	9	t27	0
IR	Intact roots	IR10	Resistant	10	t27	0
IR	Intact roots	IR11	Resistant	11	t27	3.14505e-05
IR	Intact roots	IR12	Resistant	12	t27	0
WR	Wounded roots	WR01	Resistant	1	t27	0
WR	Wounded roots	WR02	Resistant	2	t27	0.00659525
WR	Wounded roots	WR03	Resistant	3	t27	0
WR	Wounded roots	WR04	Resistant	4	t27	0.0022762
WR	Wounded roots	WR05	Resistant	5	t27	0
WR	Wounded roots	WR06	Resistant	6	t27	6.41766e-05
WR	Wounded roots	WR07	Resistant	7	t27	0
WR	Wounded roots	WR08	Resistant	8	t27	0
WR	Wounded roots	WR09	Resistant	9	t27	0.00178441
WR	Wounded roots	WR10	Resistant	10	t27	0.00516495
WR	Wounded roots	WR11	Resistant	11	t27	0.00709497
WR	Wounded roots	WR12	Resistant	12	t27	0.00246906
DXI	Direct xylem inoculation	DXI01	Resistant	1	t27	0.00305403
DXI	Direct xylem inoculation	DXI02	Resistant	2	t27	0.00302589
DXI	Direct xylem inoculation	DXI03	Resistant	3	t27	0.00287776
DXI	Direct xylem inoculation	DXI04	Resistant	4	t27	0.0035074
DXI	Direct xylem inoculation	DXI05	Resistant	5	t27	0.00292897
DXI	Direct xylem inoculation	DXI06	Resistant	6	t27	0.00277278
DXI	Direct xylem inoculation	DXI07	Resistant	7	t27	0.00305403
DXI	Direct xylem inoculation	DXI08	Resistant	8	t27	0.00302589
DXI	Direct xylem inoculation	DXI09	Resistant	9	t27	0.00287776
DXI	Direct xylem inoculation	DXI10	Resistant	10	t27	0.0035074
DXI	Direct xylem inoculation	DXI11	Resistant	11	t27	0.00292897
DXI	Direct xylem inoculation	DXI12	Resistant	12	t27	0.00277278
IR	Intact roots	IR01	Resistant	1	t28	0
IR	Intact roots	IR02	Resistant	2	t28	0
IR	Intact roots	IR03	Resistant	3	t28	0
IR	Intact roots	IR04	Resistant	4	t28	0
IR	Intact roots	IR05	Resistant	5	t28	2.40964e-05
IR	Intact roots	IR06	Resistant	6	t28	0
IR	Intact roots	IR07	Resistant	7	t28	0
IR	Intact roots	IR08	Resistant	8	t28	0
IR	Intact roots	IR09	Resistant	9	t28	0
IR	Intact roots	IR10	Resistant	10	t28	0
IR	Intact roots	IR11	Resistant	11	t28	6.2901e-05
IR	Intact roots	IR12	Resistant	12	t28	0
WR	Wounded roots	WR01	Resistant	1	t28	0
WR	Wounded roots	WR02	Resistant	2	t28	0
WR	Wounded roots	WR03	Resistant	3	t28	0
WR	Wounded roots	WR04	Resistant	4	t28	0
WR	Wounded roots	WR05	Resistant	5	t28	7.77585e-05
WR	Wounded roots	WR06	Resistant	6	t28	0.000224618
WR	Wounded roots	WR07	Resistant	7	t28	0
WR	Wounded roots	WR08	Resistant	8	t28	0
WR	Wounded roots	WR09	Resistant	9	t28	0
WR	Wounded roots	WR10	Resistant	10	t28	0
WR	Wounded roots	WR11	Resistant	11	t28	0
WR	Wounded roots	WR12	Resistant	12	t28	0
DXI	Direct xylem inoculation	DXI01	Resistant	1	t28	0
DXI	Direct xylem inoculation	DXI02	Resistant	2	t28	0
DXI	Direct xylem inoculation	DXI03	Resistant	3	t28	0
DXI	Direct xylem inoculation	DXI04	Resistant	4	t28	0
DXI	Direct xylem inoculation	DXI05	Resistant	5	t28	0
DXI	Direct xylem inoculation	DXI06	Resistant	6	t28	0
DXI	Direct xylem inoculation	DXI07	Resistant	7	t28	0
DXI	Direct xylem inoculation	DXI08	Resistant	8	t28	0
DXI	Direct xylem inoculation	DXI09	Resistant	9	t28	0
DXI	Direct xylem inoculation	DXI10	Resistant	10	t28	0
DXI	Direct xylem inoculation	DXI11	Resistant	11	t28	0
DXI	Direct xylem inoculation	DXI12	Resistant	12	t28	0
IR	Intact roots	IR01	Resistant	1	t29	0
IR	Intact roots	IR02	Resistant	2	t29	0.00589971
IR	Intact roots	IR03	Resistant	3	t29	0
IR	Intact roots	IR04	Resistant	4	t29	1.8354e-05
IR	Intact roots	IR05	Resistant	5	t29	0.178819
IR	Intact roots	IR06	Resistant	6	t29	3.83516e-05
IR	Intact roots	IR07	Resistant	7	t29	0
IR	Intact roots	IR08	Resistant	8	t29	6.11409e-05
IR	Intact roots	IR09	Resistant	9	t29	4.94658e-05
IR	Intact roots	IR10	Resistant	10	t29	3.60529e-05
IR	Intact roots	IR11	Resistant	11	t29	0.00185558
IR	Intact roots	IR12	Resistant	12	t29	2.91545e-05
WR	Wounded roots	WR01	Resistant	1	t29	0.00178547
WR	Wounded roots	WR02	Resistant	2	t29	0.0139911
WR	Wounded roots	WR03	Resistant	3	t29	0.00395645
WR	Wounded roots	WR04	Resistant	4	t29	0.0113059
WR	Wounded roots	WR05	Resistant	5	t29	0.00787953
WR	Wounded roots	WR06	Resistant	6	t29	0.0332756
WR	Wounded roots	WR07	Resistant	7	t29	0.00347535
WR	Wounded roots	WR08	Resistant	8	t29	4.41131e-05
WR	Wounded roots	WR09	Resistant	9	t29	0.00224195
WR	Wounded roots	WR10	Resistant	10	t29	0.033947
WR	Wounded roots	WR11	Resistant	11	t29	0.0100111
WR	Wounded roots	WR12	Resistant	12	t29	0.0089899
DXI	Direct xylem inoculation	DXI01	Resistant	1	t29	0.0121606
DXI	Direct xylem inoculation	DXI02	Resistant	2	t29	0.0105719
DXI	Direct xylem inoculation	DXI03	Resistant	3	t29	0.0121595
DXI	Direct xylem inoculation	DXI04	Resistant	4	t29	0.011958
DXI	Direct xylem inoculation	DXI05	Resistant	5	t29	0.00948865
DXI	Direct xylem inoculation	DXI06	Resistant	6	t29	0.0104817
DXI	Direct xylem inoculation	DXI07	Resistant	7	t29	0.0121606
DXI	Direct xylem inoculation	DXI08	Resistant	8	t29	0.0105719
DXI	Direct xylem inoculation	DXI09	Resistant	9	t29	0.0121595
DXI	Direct xylem inoculation	DXI10	Resistant	10	t29	0.011958
DXI	Direct xylem inoculation	DXI11	Resistant	11	t29	0.00948865
DXI	Direct xylem inoculation	DXI12	Resistant	12	t29	0.0104817
IR	Intact roots	IR01	Resistant	1	t30	0
IR	Intact roots	IR02	Resistant	2	t30	0
IR	Intact roots	IR03	Resistant	3	t30	0
IR	Intact roots	IR04	Resistant	4	t30	0
IR	Intact roots	IR05	Resistant	5	t30	0
IR	Intact roots	IR06	Resistant	6	t30	3.83516e-05
IR	Intact roots	IR07	Resistant	7	t30	0
IR	Intact roots	IR08	Resistant	8	t30	0
IR	Intact roots	IR09	Resistant	9	t30	0
IR	Intact roots	IR10	Resistant	10	t30	0
IR	Intact roots	IR11	Resistant	11	t30	0
IR	Intact roots	IR12	Resistant	12	t30	0
WR	Wounded roots	WR01	Resistant	1	t30	0
WR	Wounded roots	WR02	Resistant	2	t30	0
WR	Wounded roots	WR03	Resistant	3	t30	0
WR	Wounded roots	WR04	Resistant	4	t30	0
WR	Wounded roots	WR05	Resistant	5	t30	0
WR	Wounded roots	WR06	Resistant	6	t30	0
WR	Wounded roots	WR07	Resistant	7	t30	0
WR	Wounded roots	WR08	Resistant	8	t30	0
WR	Wounded roots	WR09	Resistant	9	t30	0
WR	Wounded roots	WR10	Resistant	10	t30	0
WR	Wounded roots	WR11	Resistant	11	t30	0
WR	Wounded roots	WR12	Resistant	12	t30	0
DXI	Direct xylem inoculation	DXI01	Resistant	1	t30	0
DXI	Direct xylem inoculation	DXI02	Resistant	2	t30	3.73566e-05
DXI	Direct xylem inoculation	DXI03	Resistant	3	t30	0
DXI	Direct xylem inoculation	DXI04	Resistant	4	t30	0
DXI	Direct xylem inoculation	DXI05	Resistant	5	t30	0
DXI	Direct xylem inoculation	DXI06	Resistant	6	t30	0
DXI	Direct xylem inoculation	DXI07	Resistant	7	t30	0
DXI	Direct xylem inoculation	DXI08	Resistant	8	t30	3.73566e-05
DXI	Direct xylem inoculation	DXI09	Resistant	9	t30	0
DXI	Direct xylem inoculation	DXI10	Resistant	10	t30	0
DXI	Direct xylem inoculation	DXI11	Resistant	11	t30	0
DXI	Direct xylem inoculation	DXI12	Resistant	12	t30	0
IR	Intact roots	IR01	Resistant	1	t31	0
IR	Intact roots	IR02	Resistant	2	t31	0
IR	Intact roots	IR03	Resistant	3	t31	0
IR	Intact roots	IR04	Resistant	4	t31	0
IR	Intact roots	IR05	Resistant	5	t31	0
IR	Intact roots	IR06	Resistant	6	t31	0
IR	Intact roots	IR07	Resistant	7	t31	0
IR	Intact roots	IR08	Resistant	8	t31	0
IR	Intact roots	IR09	Resistant	9	t31	0
IR	Intact roots	IR10	Resistant	10	t31	0
IR	Intact roots	IR11	Resistant	11	t31	0
IR	Intact roots	IR12	Resistant	12	t31	2.91545e-05
WR	Wounded roots	WR01	Resistant	1	t31	0.000757473
WR	Wounded roots	WR02	Resistant	2	t31	0.000343105
WR	Wounded roots	WR03	Resistant	3	t31	0.000261583
WR	Wounded roots	WR04	Resistant	4	t31	7.50394e-05
WR	Wounded roots	WR05	Resistant	5	t31	5.1839e-05
WR	Wounded roots	WR06	Resistant	6	t31	6.41766e-05
WR	Wounded roots	WR07	Resistant	7	t31	0
WR	Wounded roots	WR08	Resistant	8	t31	0
WR	Wounded roots	WR09	Resistant	9	t31	0
WR	Wounded roots	WR10	Resistant	10	t31	8.33056e-05
WR	Wounded roots	WR11	Resistant	11	t31	0.000511078
WR	Wounded roots	WR12	Resistant	12	t31	0.000917983
DXI	Direct xylem inoculation	DXI01	Resistant	1	t31	0.000444222
DXI	Direct xylem inoculation	DXI02	Resistant	2	t31	0
DXI	Direct xylem inoculation	DXI03	Resistant	3	t31	0.000567445
DXI	Direct xylem inoculation	DXI04	Resistant	4	t31	0.000389712
DXI	Direct xylem inoculation	DXI05	Resistant	5	t31	6.10203e-05
DXI	Direct xylem inoculation	DXI06	Resistant	6	t31	0.000365642
DXI	Direct xylem inoculation	DXI07	Resistant	7	t31	0.000444222
DXI	Direct xylem inoculation	DXI08	Resistant	8	t31	0
DXI	Direct xylem inoculation	DXI09	Resistant	9	t31	0.000567445
DXI	Direct xylem inoculation	DXI10	Resistant	10	t31	0.000389712
DXI	Direct xylem inoculation	DXI11	Resistant	11	t31	6.10203e-05
DXI	Direct xylem inoculation	DXI12	Resistant	12	t31	0.000365642
IR	Intact roots	IR01	Resistant	1	t32	0
IR	Intact roots	IR02	Resistant	2	t32	0
IR	Intact roots	IR03	Resistant	3	t32	0
IR	Intact roots	IR04	Resistant	4	t32	0
IR	Intact roots	IR05	Resistant	5	t32	0
IR	Intact roots	IR06	Resistant	6	t32	0
IR	Intact roots	IR07	Resistant	7	t32	0
IR	Intact roots	IR08	Resistant	8	t32	0
IR	Intact roots	IR09	Resistant	9	t32	0
IR	Intact roots	IR10	Resistant	10	t32	0
IR	Intact roots	IR11	Resistant	11	t32	3.14505e-05
IR	Intact roots	IR12	Resistant	12	t32	0
WR	Wounded roots	WR01	Resistant	1	t32	0
WR	Wounded roots	WR02	Resistant	2	t32	0
WR	Wounded roots	WR03	Resistant	3	t32	0
WR	Wounded roots	WR04	Resistant	4	t32	0
WR	Wounded roots	WR05	Resistant	5	t32	7.77585e-05
WR	Wounded roots	WR06	Resistant	6	t32	0
WR	Wounded roots	WR07	Resistant	7	t32	0
WR	Wounded roots	WR08	Resistant	8	t32	0
WR	Wounded roots	WR09	Resistant	9	t32	0
WR	Wounded roots	WR10	Resistant	10	t32	8.33056e-05
WR	Wounded roots	WR11	Resistant	11	t32	0
WR	Wounded roots	WR12	Resistant	12	t32	0
DXI	Direct xylem inoculation	DXI01	Resistant	1	t32	0
DXI	Direct xylem inoculation	DXI02	Resistant	2	t32	0
DXI	Direct xylem inoculation	DXI03	Resistant	3	t32	0
DXI	Direct xylem inoculation	DXI04	Resistant	4	t32	0
DXI	Direct xylem inoculation	DXI05	Resistant	5	t32	0
DXI	Direct xylem inoculation	DXI06	Resistant	6	t32	0
DXI	Direct xylem inoculation	DXI07	Resistant	7	t32	0
DXI	Direct xylem inoculation	DXI08	Resistant	8	t32	0
DXI	Direct xylem inoculation	DXI09	Resistant	9	t32	0
DXI	Direct xylem inoculation	DXI10	Resistant	10	t32	0
DXI	Direct xylem inoculation	DXI11	Resistant	11	t32	0
DXI	Direct xylem inoculation	DXI12	Resistant	12	t32	0
IR	Intact roots	IR01	Resistant	1	t33	0
IR	Intact roots	IR02	Resistant	2	t33	0.00589971
IR	Intact roots	IR03	Resistant	3	t33	6.19023e-05
IR	Intact roots	IR04	Resistant	4	t33	0
IR	Intact roots	IR05	Resistant	5	t33	0.134627
IR	Intact roots	IR06	Resistant	6	t33	3.83516e-05
IR	Intact roots	IR07	Resistant	7	t33	3.17753e-05
IR	Intact roots	IR08	Resistant	8	t33	2.03803e-05
IR	Intact roots	IR09	Resistant	9	t33	9.89315e-05
IR	Intact roots	IR10	Resistant	10	t33	7.21059e-05
IR	Intact roots	IR11	Resistant	11	t33	9.43515e-05
IR	Intact roots	IR12	Resistant	12	t33	8.74636e-05
WR	Wounded roots	WR01	Resistant	1	t33	0.0077641
WR	Wounded roots	WR02	Resistant	2	t33	0.00964508
WR	Wounded roots	WR03	Resistant	3	t33	0.00241964
WR	Wounded roots	WR04	Resistant	4	t33	0.0124315
WR	Wounded roots	WR05	Resistant	5	t33	0.0170291
WR	Wounded roots	WR06	Resistant	6	t33	6.41766e-05
WR	Wounded roots	WR07	Resistant	7	t33	0.00581799
WR	Wounded roots	WR08	Resistant	8	t33	0.00361727
WR	Wounded roots	WR09	Resistant	9	t33	0.008556
WR	Wounded roots	WR10	Resistant	10	t33	0.0101216
WR	Wounded roots	WR11	Resistant	11	t33	0.0179178
WR	Wounded roots	WR12	Resistant	12	t33	0.0132
DXI	Direct xylem inoculation	DXI01	Resistant	1	t33	0.0131323
DXI	Direct xylem inoculation	DXI02	Resistant	2	t33	0.0108708
DXI	Direct xylem inoculation	DXI03	Resistant	3	t33	0.0129296
DXI	Direct xylem inoculation	DXI04	Resistant	4	t33	0.013722
DXI	Direct xylem inoculation	DXI05	Resistant	5	t33	0.0115633
DXI	Direct xylem inoculation	DXI06	Resistant	6	t33	0.0136506
DXI	Direct xylem inoculation	DXI07	Resistant	7	t33	0.0131323
DXI	Direct xylem inoculation	DXI08	Resistant	8	t33	0.0108708
DXI	Direct xylem inoculation	DXI09	Resistant	9	t33	0.0129296
DXI	Direct xylem inoculation	DXI10	Resistant	10	t33	0.013722
DXI	Direct xylem inoculation	DXI11	Resistant	11	t33	0.0115633
DXI	Direct xylem inoculation	DXI12	Resistant	12	t33	0.0136506
IR	Intact roots	IR01	Resistant	1	t34	0
IR	Intact roots	IR02	Resistant	2	t34	0
IR	Intact roots	IR03	Resistant	3	t34	0
IR	Intact roots	IR04	Resistant	4	t34	0
IR	Intact roots	IR05	Resistant	5	t34	0
IR	Intact roots	IR06	Resistant	6	t34	0
IR	Intact roots	IR07	Resistant	7	t34	0
IR	Intact roots	IR08	Resistant	8	t34	0
IR	Intact roots	IR09	Resistant	9	t34	7.41987e-05
IR	Intact roots	IR10	Resistant	10	t34	0
IR	Intact roots	IR11	Resistant	11	t34	9.43515e-05
IR	Intact roots	IR12	Resistant	12	t34	0.000116618
WR	Wounded roots	WR01	Resistant	1	t34	0
WR	Wounded roots	WR02	Resistant	2	t34	7.62457e-05
WR	Wounded roots	WR03	Resistant	3	t34	0
WR	Wounded roots	WR04	Resistant	4	t34	0
WR	Wounded roots	WR05	Resistant	5	t34	0
WR	Wounded roots	WR06	Resistant	6	t34	0
WR	Wounded roots	WR07	Resistant	7	t34	0
WR	Wounded roots	WR08	Resistant	8	t34	0
WR	Wounded roots	WR09	Resistant	9	t34	0
WR	Wounded roots	WR10	Resistant	10	t34	0
WR	Wounded roots	WR11	Resistant	11	t34	0
WR	Wounded roots	WR12	Resistant	12	t34	0
DXI	Direct xylem inoculation	DXI01	Resistant	1	t34	0
DXI	Direct xylem inoculation	DXI02	Resistant	2	t34	0
DXI	Direct xylem inoculation	DXI03	Resistant	3	t34	4.05318e-05
DXI	Direct xylem inoculation	DXI04	Resistant	4	t34	0
DXI	Direct xylem inoculation	DXI05	Resistant	5	t34	0
DXI	Direct xylem inoculation	DXI06	Resistant	6	t34	0
DXI	Direct xylem inoculation	DXI07	Resistant	7	t34	0
DXI	Direct xylem inoculation	DXI08	Resistant	8	t34	0
DXI	Direct xylem inoculation	DXI09	Resistant	9	t34	4.05318e-05
DXI	Direct xylem inoculation	DXI10	Resistant	10	t34	0
DXI	Direct xylem inoculation	DXI11	Resistant	11	t34	0
DXI	Direct xylem inoculation	DXI12	Resistant	12	t34	0
IR	Intact roots	IR01	Resistant	1	t35	0
IR	Intact roots	IR02	Resistant	2	t35	0.0147493
IR	Intact roots	IR03	Resistant	3	t35	3.09511e-05
IR	Intact roots	IR04	Resistant	4	t35	0
IR	Intact roots	IR05	Resistant	5	t35	4.81928e-05
IR	Intact roots	IR06	Resistant	6	t35	1.91758e-05
IR	Intact roots	IR07	Resistant	7	t35	6.35506e-05
IR	Intact roots	IR08	Resistant	8	t35	0.00749995
IR	Intact roots	IR09	Resistant	9	t35	0.0118718
IR	Intact roots	IR10	Resistant	10	t35	7.21059e-05
IR	Intact roots	IR11	Resistant	11	t35	9.43515e-05
IR	Intact roots	IR12	Resistant	12	t35	8.74636e-05
WR	Wounded roots	WR01	Resistant	1	t35	0.026755
WR	Wounded roots	WR02	Resistant	2	t35	0.0242461
WR	Wounded roots	WR03	Resistant	3	t35	0.0149429
WR	Wounded roots	WR04	Resistant	4	t35	0.00942995
WR	Wounded roots	WR05	Resistant	5	t35	0.0334621
WR	Wounded roots	WR06	Resistant	6	t35	0.0482929
WR	Wounded roots	WR07	Resistant	7	t35	0.00494272
WR	Wounded roots	WR08	Resistant	8	t35	0.000661697
WR	Wounded roots	WR09	Resistant	9	t35	0.0344985
WR	Wounded roots	WR10	Resistant	10	t35	0.0146201
WR	Wounded roots	WR11	Resistant	11	t35	0.00880859
WR	Wounded roots	WR12	Resistant	12	t35	0.0144028
DXI	Direct xylem inoculation	DXI01	Resistant	1	t35	0.0154645
DXI	Direct xylem inoculation	DXI02	Resistant	2	t35	0.0140461
DXI	Direct xylem inoculation	DXI03	Resistant	3	t35	0.0139024
DXI	Direct xylem inoculation	DXI04	Resistant	4	t35	0.0157115
DXI	Direct xylem inoculation	DXI05	Resistant	5	t35	0.0151025
DXI	Direct xylem inoculation	DXI06	Resistant	6	t35	0.0159664
DXI	Direct xylem inoculation	DXI07	Resistant	7	t35	0.0154645
DXI	Direct xylem inoculation	DXI08	Resistant	8	t35	0.0140461
DXI	Direct xylem inoculation	DXI09	Resistant	9	t35	0.0139024
DXI	Direct xylem inoculation	DXI10	Resistant	10	t35	0.0157115
DXI	Direct xylem inoculation	DXI11	Resistant	11	t35	0.0151025
DXI	Direct xylem inoculation	DXI12	Resistant	12	t35	0.0159664
IR	Intact roots	IR01	Resistant	1	t36	0
IR	Intact roots	IR02	Resistant	2	t36	0.00589971
IR	Intact roots	IR03	Resistant	3	t36	6.19023e-05
IR	Intact roots	IR04	Resistant	4	t36	7.3416e-05
IR	Intact roots	IR05	Resistant	5	t36	0
IR	Intact roots	IR06	Resistant	6	t36	7.67033e-05
IR	Intact roots	IR07	Resistant	7	t36	0.000317753
IR	Intact roots	IR08	Resistant	8	t36	6.11409e-05
IR	Intact roots	IR09	Resistant	9	t36	0.00766719
IR	Intact roots	IR10	Resistant	10	t36	3.60529e-05
IR	Intact roots	IR11	Resistant	11	t36	0.000220153
IR	Intact roots	IR12	Resistant	12	t36	2.91545e-05
WR	Wounded roots	WR01	Resistant	1	t36	0
WR	Wounded roots	WR02	Resistant	2	t36	0.0163547
WR	Wounded roots	WR03	Resistant	3	t36	0.00362947
WR	Wounded roots	WR04	Resistant	4	t36	0.00592811
WR	Wounded roots	WR05	Resistant	5	t36	0.0175993
WR	Wounded roots	WR06	Resistant	6	t36	0.0119689
WR	Wounded roots	WR07	Resistant	7	t36	0.19758
WR	Wounded roots	WR08	Resistant	8	t36	2.20566e-05
WR	Wounded roots	WR09	Resistant	9	t36	0.00100659
WR	Wounded roots	WR10	Resistant	10	t36	0.011871
WR	Wounded roots	WR11	Resistant	11	t36	0.0111836
WR	Wounded roots	WR12	Resistant	12	t36	0.0132
DXI	Direct xylem inoculation	DXI01	Resistant	1	t36	0.0511966
DXI	Direct xylem inoculation	DXI02	Resistant	2	t36	0.0781875
DXI	Direct xylem inoculation	DXI03	Resistant	3	t36	0.0264267
DXI	Direct xylem inoculation	DXI04	Resistant	4	t36	0.0467859
DXI	Direct xylem inoculation	DXI05	Resistant	5	t36	0.0397547
DXI	Direct xylem inoculation	DXI06	Resistant	6	t36	0.0524087
DXI	Direct xylem inoculation	DXI07	Resistant	7	t36	0.0511966
DXI	Direct xylem inoculation	DXI08	Resistant	8	t36	0.0781875
DXI	Direct xylem inoculation	DXI09	Resistant	9	t36	0.0264267
DXI	Direct xylem inoculation	DXI10	Resistant	10	t36	0.0467859
DXI	Direct xylem inoculation	DXI11	Resistant	11	t36	0.0397547
DXI	Direct xylem inoculation	DXI12	Resistant	12	t36	0.0524087
IR	Intact roots	IR01	Resistant	1	t37	0.00529101
IR	Intact roots	IR02	Resistant	2	t37	0.00589971
IR	Intact roots	IR03	Resistant	3	t37	0.0211087
IR	Intact roots	IR04	Resistant	4	t37	1.8354e-05
IR	Intact roots	IR05	Resistant	5	t37	2.40964e-05
IR	Intact roots	IR06	Resistant	6	t37	7.67033e-05
IR	Intact roots	IR07	Resistant	7	t37	0
IR	Intact roots	IR08	Resistant	8	t37	0.00701082
IR	Intact roots	IR09	Resistant	9	t37	4.94658e-05
IR	Intact roots	IR10	Resistant	10	t37	0.965822
IR	Intact roots	IR11	Resistant	11	t37	6.2901e-05
IR	Intact roots	IR12	Resistant	12	t37	0.00586006
WR	Wounded roots	WR01	Resistant	1	t37	0.0155282
WR	Wounded roots	WR02	Resistant	2	t37	0.0184515
WR	Wounded roots	WR03	Resistant	3	t37	0.0224635
WR	Wounded roots	WR04	Resistant	4	t37	0.00445234
WR	Wounded roots	WR05	Resistant	5	t37	0.0190508
WR	Wounded roots	WR06	Resistant	6	t37	0.000256706
WR	Wounded roots	WR07	Resistant	7	t37	0.00216244
WR	Wounded roots	WR08	Resistant	8	t37	0.0188363
WR	Wounded roots	WR09	Resistant	9	t37	0.0202233
WR	Wounded roots	WR10	Resistant	10	t37	0.0259913
WR	Wounded roots	WR11	Resistant	11	t37	0.0170159
WR	Wounded roots	WR12	Resistant	12	t37	0.00905321
DXI	Direct xylem inoculation	DXI01	Resistant	1	t37	0.0119107
DXI	Direct xylem inoculation	DXI02	Resistant	2	t37	0.0103851
DXI	Direct xylem inoculation	DXI03	Resistant	3	t37	0.0110246
DXI	Direct xylem inoculation	DXI04	Resistant	4	t37	0.0105632
DXI	Direct xylem inoculation	DXI05	Resistant	5	t37	0.00948865
DXI	Direct xylem inoculation	DXI06	Resistant	6	t37	0.011213
DXI	Direct xylem inoculation	DXI07	Resistant	7	t37	0.0119107
DXI	Direct xylem inoculation	DXI08	Resistant	8	t37	0.0103851
DXI	Direct xylem inoculation	DXI09	Resistant	9	t37	0.0110246
DXI	Direct xylem inoculation	DXI10	Resistant	10	t37	0.0105632
DXI	Direct xylem inoculation	DXI11	Resistant	11	t37	0.00948865
DXI	Direct xylem inoculation	DXI12	Resistant	12	t37	0.011213
IR	Intact roots	IR01	Resistant	1	t38	0
IR	Intact roots	IR02	Resistant	2	t38	0.0147493
IR	Intact roots	IR03	Resistant	3	t38	3.09511e-05
IR	Intact roots	IR04	Resistant	4	t38	0
IR	Intact roots	IR05	Resistant	5	t38	4.81928e-05
IR	Intact roots	IR06	Resistant	6	t38	1.91758e-05
IR	Intact roots	IR07	Resistant	7	t38	6.35506e-05
IR	Intact roots	IR08	Resistant	8	t38	0.00749995
IR	Intact roots	IR09	Resistant	9	t38	0.0118718
IR	Intact roots	IR10	Resistant	10	t38	7.21059e-05
IR	Intact roots	IR11	Resistant	11	t38	9.43515e-05
IR	Intact roots	IR12	Resistant	12	t38	8.74636e-05
WR	Wounded roots	WR01	Resistant	1	t38	0.026755
WR	Wounded roots	WR02	Resistant	2	t38	0.0242461
WR	Wounded roots	WR03	Resistant	3	t38	0.0149429
WR	Wounded roots	WR04	Resistant	4	t38	0.00942995
WR	Wounded roots	WR05	Resistant	5	t38	0.0334621
WR	Wounded roots	WR06	Resistant	6	t38	0.0482929
WR	Wounded roots	WR07	Resistant	7	t38	0.00494272
WR	Wounded roots	WR08	Resistant	8	t38	0.000661697
WR	Wounded roots	WR09	Resistant	9	t38	0.0344985
WR	Wounded roots	WR10	Resistant	10	t38	0.0146201
WR	Wounded roots	WR11	Resistant	11	t38	0.00880859
WR	Wounded roots	WR12	Resistant	12	t38	0.0144028
DXI	Direct xylem inoculation	DXI01	Resistant	1	t38	0.0154645
DXI	Direct xylem inoculation	DXI02	Resistant	2	t38	0.0140461
DXI	Direct xylem inoculation	DXI03	Resistant	3	t38	0.0139024
DXI	Direct xylem inoculation	DXI04	Resistant	4	t38	0.0157115
DXI	Direct xylem inoculation	DXI05	Resistant	5	t38	0.0151025
DXI	Direct xylem inoculation	DXI06	Resistant	6	t38	0.0159664
DXI	Direct xylem inoculation	DXI07	Resistant	7	t38	0.0154645
DXI	Direct xylem inoculation	DXI08	Resistant	8	t38	0.0140461
DXI	Direct xylem inoculation	DXI09	Resistant	9	t38	0.0139024
DXI	Direct xylem inoculation	DXI10	Resistant	10	t38	0.0157115
DXI	Direct xylem inoculation	DXI11	Resistant	11	t38	0.0151025
DXI	Direct xylem inoculation	DXI12	Resistant	12	t38	0.0159664
IR	Intact roots	IR01	Resistant	1	t39	0.103175
IR	Intact roots	IR02	Resistant	2	t39	0.00884956
IR	Intact roots	IR03	Resistant	3	t39	0.0323439
IR	Intact roots	IR04	Resistant	4	t39	7.3416e-05
IR	Intact roots	IR05	Resistant	5	t39	7.22892e-05
IR	Intact roots	IR06	Resistant	6	t39	7.67033e-05
IR	Intact roots	IR07	Resistant	7	t39	0.000285978
IR	Intact roots	IR08	Resistant	8	t39	2.03803e-05
IR	Intact roots	IR09	Resistant	9	t39	0.000395726
IR	Intact roots	IR10	Resistant	10	t39	7.21059e-05
IR	Intact roots	IR11	Resistant	11	t39	6.2901e-05
IR	Intact roots	IR12	Resistant	12	t39	5.8309e-05
WR	Wounded roots	WR01	Resistant	1	t39	0.00183958
WR	Wounded roots	WR02	Resistant	2	t39	0.0144104
WR	Wounded roots	WR03	Resistant	3	t39	6.53958e-05
WR	Wounded roots	WR04	Resistant	4	t39	0.0157833
WR	Wounded roots	WR05	Resistant	5	t39	0.00640212
WR	Wounded roots	WR06	Resistant	6	t39	0.0500578
WR	Wounded roots	WR07	Resistant	7	t39	0.0017248
WR	Wounded roots	WR08	Resistant	8	t39	0
WR	Wounded roots	WR09	Resistant	9	t39	0.00196742
WR	Wounded roots	WR10	Resistant	10	t39	0.00853882
WR	Wounded roots	WR11	Resistant	11	t39	0.0363166
WR	Wounded roots	WR12	Resistant	12	t39	0.00943307
DXI	Direct xylem inoculation	DXI01	Resistant	1	t39	0.0137987
DXI	Direct xylem inoculation	DXI02	Resistant	2	t39	0.012365
DXI	Direct xylem inoculation	DXI03	Resistant	3	t39	0.0158885
DXI	Direct xylem inoculation	DXI04	Resistant	4	t39	0.0124092
DXI	Direct xylem inoculation	DXI05	Resistant	5	t39	0.0125397
DXI	Direct xylem inoculation	DXI06	Resistant	6	t39	0.0141686
DXI	Direct xylem inoculation	DXI07	Resistant	7	t39	0.0137987
DXI	Direct xylem inoculation	DXI08	Resistant	8	t39	0.012365
DXI	Direct xylem inoculation	DXI09	Resistant	9	t39	0.0158885
DXI	Direct xylem inoculation	DXI10	Resistant	10	t39	0.0124092
DXI	Direct xylem inoculation	DXI11	Resistant	11	t39	0.0125397
DXI	Direct xylem inoculation	DXI12	Resistant	12	t39	0.0141686
IR	Intact roots	IR01	Resistant	1	t40	0.0185185
IR	Intact roots	IR02	Resistant	2	t40	0.00294985
IR	Intact roots	IR03	Resistant	3	t40	0
IR	Intact roots	IR04	Resistant	4	t40	1.8354e-05
IR	Intact roots	IR05	Resistant	5	t40	2.40964e-05
IR	Intact roots	IR06	Resistant	6	t40	1.91758e-05
IR	Intact roots	IR07	Resistant	7	t40	0
IR	Intact roots	IR08	Resistant	8	t40	0
IR	Intact roots	IR09	Resistant	9	t40	2.47329e-05
IR	Intact roots	IR10	Resistant	10	t40	7.21059e-05
IR	Intact roots	IR11	Resistant	11	t40	0
IR	Intact roots	IR12	Resistant	12	t40	0
WR	Wounded roots	WR01	Resistant	1	t40	0
WR	Wounded roots	WR02	Resistant	2	t40	0.0048416
WR	Wounded roots	WR03	Resistant	3	t40	0.00147141
WR	Wounded roots	WR04	Resistant	4	t40	0.0028515
WR	Wounded roots	WR05	Resistant	5	t40	0.00860527
WR	Wounded roots	WR06	Resistant	6	t40	3.20883e-05
WR	Wounded roots	WR07	Resistant	7	t40	2.57433e-05
WR	Wounded roots	WR08	Resistant	8	t40	2.20566e-05
WR	Wounded roots	WR09	Resistant	9	t40	0.00242496
WR	Wounded roots	WR10	Resistant	10	t40	0.00333222
WR	Wounded roots	WR11	Resistant	11	t40	0.00408863
WR	Wounded roots	WR12	Resistant	12	t40	0.00392517
DXI	Direct xylem inoculation	DXI01	Resistant	1	t40	0.00885668
DXI	Direct xylem inoculation	DXI02	Resistant	2	t40	0.00698569
DXI	Direct xylem inoculation	DXI03	Resistant	3	t40	0.00644455
DXI	Direct xylem inoculation	DXI04	Resistant	4	t40	0.00867621
DXI	Direct xylem inoculation	DXI05	Resistant	5	t40	0.007536
DXI	Direct xylem inoculation	DXI06	Resistant	6	t40	0.00850117
DXI	Direct xylem inoculation	DXI07	Resistant	7	t40	0.00885668
DXI	Direct xylem inoculation	DXI08	Resistant	8	t40	0.00698569
DXI	Direct xylem inoculation	DXI09	Resistant	9	t40	0.00644455
DXI	Direct xylem inoculation	DXI10	Resistant	10	t40	0.00867621
DXI	Direct xylem inoculation	DXI11	Resistant	11	t40	0.007536
DXI	Direct xylem inoculation	DXI12	Resistant	12	t40	0.00850117
IR	Intact roots	IR01	Resistant	1	t41	0.0026455
IR	Intact roots	IR02	Resistant	2	t41	0.00884956
IR	Intact roots	IR03	Resistant	3	t41	6.19023e-05
IR	Intact roots	IR04	Resistant	4	t41	9.17701e-05
IR	Intact roots	IR05	Resistant	5	t41	0
IR	Intact roots	IR06	Resistant	6	t41	0
IR	Intact roots	IR07	Resistant	7	t41	0.000889708
IR	Intact roots	IR08	Resistant	8	t41	0.0641368
IR	Intact roots	IR09	Resistant	9	t41	0.0195884
IR	Intact roots	IR10	Resistant	10	t41	0.000360529
IR	Intact roots	IR11	Resistant	11	t41	0.000220153
IR	Intact roots	IR12	Resistant	12	t41	5.8309e-05
WR	Wounded roots	WR01	Resistant	1	t41	0.0234546
WR	Wounded roots	WR02	Resistant	2	t41	0.0306126
WR	Wounded roots	WR03	Resistant	3	t41	0
WR	Wounded roots	WR04	Resistant	4	t41	0.0288151
WR	Wounded roots	WR05	Resistant	5	t41	0.0160182
WR	Wounded roots	WR06	Resistant	6	t41	6.41766e-05
WR	Wounded roots	WR07	Resistant	7	t41	0.00167332
WR	Wounded roots	WR08	Resistant	8	t41	0.00145573
WR	Wounded roots	WR09	Resistant	9	t41	0.00224195
WR	Wounded roots	WR10	Resistant	10	t41	0.00966345
WR	Wounded roots	WR11	Resistant	11	t41	0.00237501
WR	Wounded roots	WR12	Resistant	12	t41	0.0211136
DXI	Direct xylem inoculation	DXI01	Resistant	1	t41	0.0233772
DXI	Direct xylem inoculation	DXI02	Resistant	2	t41	0.025029
DXI	Direct xylem inoculation	DXI03	Resistant	3	t41	0.0276021
DXI	Direct xylem inoculation	DXI04	Resistant	4	t41	0.0226238
DXI	Direct xylem inoculation	DXI05	Resistant	5	t41	0.0263913
DXI	Direct xylem inoculation	DXI06	Resistant	6	t41	0.0370822
DXI	Direct xylem inoculation	DXI07	Resistant	7	t41	0.0233772
DXI	Direct xylem inoculation	DXI08	Resistant	8	t41	0.025029
DXI	Direct xylem inoculation	DXI09	Resistant	9	t41	0.0276021
DXI	Direct xylem inoculation	DXI10	Resistant	10	t41	0.0226238
DXI	Direct xylem inoculation	DXI11	Resistant	11	t41	0.0263913
DXI	Direct xylem inoculation	DXI12	Resistant	12	t41	0.0370822
IR	Intact roots	IR01	Resistant	1	t42	0
IR	Intact roots	IR02	Resistant	2	t42	0
IR	Intact roots	IR03	Resistant	3	t42	3.09511e-05
IR	Intact roots	IR04	Resistant	4	t42	0
IR	Intact roots	IR05	Resistant	5	t42	0.0046506
IR	Intact roots	IR06	Resistant	6	t42	0
IR	Intact roots	IR07	Resistant	7	t42	0
IR	Intact roots	IR08	Resistant	8	t42	0
IR	Intact roots	IR09	Resistant	9	t42	0
IR	Intact roots	IR10	Resistant	10	t42	0.00187475
IR	Intact roots	IR11	Resistant	11	t42	6.2901e-05
IR	Intact roots	IR12	Resistant	12	t42	0
WR	Wounded roots	WR01	Resistant	1	t42	0
WR	Wounded roots	WR02	Resistant	2	t42	0.00285921
WR	Wounded roots	WR03	Resistant	3	t42	0
WR	Wounded roots	WR04	Resistant	4	t42	0.00307662
WR	Wounded roots	WR05	Resistant	5	t42	0.000414712
WR	Wounded roots	WR06	Resistant	6	t42	0.00141189
WR	Wounded roots	WR07	Resistant	7	t42	5.14867e-05
WR	Wounded roots	WR08	Resistant	8	t42	0.00209537
WR	Wounded roots	WR09	Resistant	9	t42	0.00192167
WR	Wounded roots	WR10	Resistant	10	t42	0.000874708
WR	Wounded roots	WR11	Resistant	11	t42	0.00087184
WR	Wounded roots	WR12	Resistant	12	t42	0.00123453
DXI	Direct xylem inoculation	DXI01	Resistant	1	t42	0.00452552
DXI	Direct xylem inoculation	DXI02	Resistant	2	t42	0.00429601
DXI	Direct xylem inoculation	DXI03	Resistant	3	t42	0.00498541
DXI	Direct xylem inoculation	DXI04	Resistant	4	t42	0.00520983
DXI	Direct xylem inoculation	DXI05	Resistant	5	t42	0.0033256
DXI	Direct xylem inoculation	DXI06	Resistant	6	t42	0.00490569
DXI	Direct xylem inoculation	DXI07	Resistant	7	t42	0.00452552
DXI	Direct xylem inoculation	DXI08	Resistant	8	t42	0.00429601
DXI	Direct xylem inoculation	DXI09	Resistant	9	t42	0.00498541
DXI	Direct xylem inoculation	DXI10	Resistant	10	t42	0.00520983
DXI	Direct xylem inoculation	DXI11	Resistant	11	t42	0.0033256
DXI	Direct xylem inoculation	DXI12	Resistant	12	t42	0.00490569
IR	Intact roots	IR01	Resistant	1	t43	0.0026455
IR	Intact roots	IR02	Resistant	2	t43	0.00884956
IR	Intact roots	IR03	Resistant	3	t43	0
IR	Intact roots	IR04	Resistant	4	t43	1.8354e-05
IR	Intact roots	IR05	Resistant	5	t43	0
IR	Intact roots	IR06	Resistant	6	t43	0
IR	Intact roots	IR07	Resistant	7	t43	0
IR	Intact roots	IR08	Resistant	8	t43	6.11409e-05
IR	Intact roots	IR09	Resistant	9	t43	0.00482291
IR	Intact roots	IR10	Resistant	10	t43	0.000144212
IR	Intact roots	IR11	Resistant	11	t43	0.000125802
IR	Intact roots	IR12	Resistant	12	t43	5.8309e-05
WR	Wounded roots	WR01	Resistant	1	t43	0
WR	Wounded roots	WR02	Resistant	2	t43	0.00766269
WR	Wounded roots	WR03	Resistant	3	t43	0.0176896
WR	Wounded roots	WR04	Resistant	4	t43	0.0116561
WR	Wounded roots	WR05	Resistant	5	t43	0.0168477
WR	Wounded roots	WR06	Resistant	6	t43	0.0135092
WR	Wounded roots	WR07	Resistant	7	t43	0.00023169
WR	Wounded roots	WR08	Resistant	8	t43	0.00063964
WR	Wounded roots	WR09	Resistant	9	t43	0.00292826
WR	Wounded roots	WR10	Resistant	10	t43	0.0123292
WR	Wounded roots	WR11	Resistant	11	t43	0.00841776
WR	Wounded roots	WR12	Resistant	12	t43	0.0154158
DXI	Direct xylem inoculation	DXI01	Resistant	1	t43	0.0111889
DXI	Direct xylem inoculation	DXI02	Resistant	2	t43	0.0131495
DXI	Direct xylem inoculation	DXI03	Resistant	3	t43	0.0120785
DXI	Direct xylem inoculation	DXI04	Resistant	4	t43	0.0125733
DXI	Direct xylem inoculation	DXI05	Resistant	5	t43	0.012143
DXI	Direct xylem inoculation	DXI06	Resistant	6	t43	0.0131936
DXI	Direct xylem inoculation	DXI07	Resistant	7	t43	0.0111889
DXI	Direct xylem inoculation	DXI08	Resistant	8	t43	0.0131495
DXI	Direct xylem inoculation	DXI09	Resistant	9	t43	0.0120785
DXI	Direct xylem inoculation	DXI10	Resistant	10	t43	0.0125733
DXI	Direct xylem inoculation	DXI11	Resistant	11	t43	0.012143
DXI	Direct xylem inoculation	DXI12	Resistant	12	t43	0.0131936
IR	Intact roots	IR01	Resistant	1	t44	0
IR	Intact roots	IR02	Resistant	2	t44	0
IR	Intact roots	IR03	Resistant	3	t44	0
IR	Intact roots	IR04	Resistant	4	t44	1.8354e-05
IR	Intact roots	IR05	Resistant	5	t44	2.40964e-05
IR	Intact roots	IR06	Resistant	6	t44	0
IR	Intact roots	IR07	Resistant	7	t44	0
IR	Intact roots	IR08	Resistant	8	t44	2.03803e-05
IR	Intact roots	IR09	Resistant	9	t44	0
IR	Intact roots	IR10	Resistant	10	t44	7.21059e-05
IR	Intact roots	IR11	Resistant	11	t44	0
IR	Intact roots	IR12	Resistant	12	t44	0
WR	Wounded roots	WR01	Resistant	1	t44	5.41052e-05
WR	Wounded roots	WR02	Resistant	2	t44	0.000495597
WR	Wounded roots	WR03	Resistant	3	t44	0
WR	Wounded roots	WR04	Resistant	4	t44	0
WR	Wounded roots	WR05	Resistant	5	t44	7.77585e-05
WR	Wounded roots	WR06	Resistant	6	t44	0.00019253
WR	Wounded roots	WR07	Resistant	7	t44	0
WR	Wounded roots	WR08	Resistant	8	t44	0
WR	Wounded roots	WR09	Resistant	9	t44	0
WR	Wounded roots	WR10	Resistant	10	t44	0.000208264
WR	Wounded roots	WR11	Resistant	11	t44	0
WR	Wounded roots	WR12	Resistant	12	t44	6.33092e-05
DXI	Direct xylem inoculation	DXI01	Resistant	1	t44	0.00163807
DXI	Direct xylem inoculation	DXI02	Resistant	2	t44	0.0033621
DXI	Direct xylem inoculation	DXI03	Resistant	3	t44	0.00299935
DXI	Direct xylem inoculation	DXI04	Resistant	4	t44	0.00301514
DXI	Direct xylem inoculation	DXI05	Resistant	5	t44	0.00347815
DXI	Direct xylem inoculation	DXI06	Resistant	6	t44	0.00411347
DXI	Direct xylem inoculation	DXI07	Resistant	7	t44	0.00163807
DXI	Direct xylem inoculation	DXI08	Resistant	8	t44	0.0033621
DXI	Direct xylem inoculation	DXI09	Resistant	9	t44	0.00299935
DXI	Direct xylem inoculation	DXI10	Resistant	10	t44	0.00301514
DXI	Direct xylem inoculation	DXI11	Resistant	11	t44	0.00347815
DXI	Direct xylem inoculation	DXI12	Resistant	12	t44	0.00411347
IR	Intact roots	IR01	Resistant	1	t45	0
IR	Intact roots	IR02	Resistant	2	t45	0
IR	Intact roots	IR03	Resistant	3	t45	0
IR	Intact roots	IR04	Resistant	4	t45	0
IR	Intact roots	IR05	Resistant	5	t45	0
IR	Intact roots	IR06	Resistant	6	t45	0
IR	Intact roots	IR07	Resistant	7	t45	0
IR	Intact roots	IR08	Resistant	8	t45	2.03803e-05
IR	Intact roots	IR09	Resistant	9	t45	0
IR	Intact roots	IR10	Resistant	10	t45	0
IR	Intact roots	IR11	Resistant	11	t45	0
IR	Intact roots	IR12	Resistant	12	t45	0
WR	Wounded roots	WR01	Resistant	1	t45	0
WR	Wounded roots	WR02	Resistant	2	t45	3.81228e-05
WR	Wounded roots	WR03	Resistant	3	t45	0
WR	Wounded roots	WR04	Resistant	4	t45	0
WR	Wounded roots	WR05	Resistant	5	t45	2.59195e-05
WR	Wounded roots	WR06	Resistant	6	t45	0
WR	Wounded roots	WR07	Resistant	7	t45	0
WR	Wounded roots	WR08	Resistant	8	t45	0
WR	Wounded roots	WR09	Resistant	9	t45	0
WR	Wounded roots	WR10	Resistant	10	t45	0
WR	Wounded roots	WR11	Resistant	11	t45	0
WR	Wounded roots	WR12	Resistant	12	t45	0
DXI	Direct xylem inoculation	DXI01	Resistant	1	t45	0
DXI	Direct xylem inoculation	DXI02	Resistant	2	t45	0
DXI	Direct xylem inoculation	DXI03	Resistant	3	t45	0
DXI	Direct xylem inoculation	DXI04	Resistant	4	t45	0
DXI	Direct xylem inoculation	DXI05	Resistant	5	t45	0
DXI	Direct xylem inoculation	DXI06	Resistant	6	t45	0
DXI	Direct xylem inoculation	DXI07	Resistant	7	t45	0
DXI	Direct xylem inoculation	DXI08	Resistant	8	t45	0
DXI	Direct xylem inoculation	DXI09	Resistant	9	t45	0
DXI	Direct xylem inoculation	DXI10	Resistant	10	t45	0
DXI	Direct xylem inoculation	DXI11	Resistant	11	t45	0
DXI	Direct xylem inoculation	DXI12	Resistant	12	t45	0
IR	Intact roots	IR01	Resistant	1	t46	0
IR	Intact roots	IR02	Resistant	2	t46	0.0117994
IR	Intact roots	IR03	Resistant	3	t46	3.09511e-05
IR	Intact roots	IR04	Resistant	4	t46	5.5062e-05
IR	Intact roots	IR05	Resistant	5	t46	2.40964e-05
IR	Intact roots	IR06	Resistant	6	t46	3.83516e-05
IR	Intact roots	IR07	Resistant	7	t46	0.000413079
IR	Intact roots	IR08	Resistant	8	t46	0
IR	Intact roots	IR09	Resistant	9	t46	7.41987e-05
IR	Intact roots	IR10	Resistant	10	t46	0.00241555
IR	Intact roots	IR11	Resistant	11	t46	0.000849163
IR	Intact roots	IR12	Resistant	12	t46	0.00478134
WR	Wounded roots	WR01	Resistant	1	t46	8.11579e-05
WR	Wounded roots	WR02	Resistant	2	t46	0.0185277
WR	Wounded roots	WR03	Resistant	3	t46	0.0212863
WR	Wounded roots	WR04	Resistant	4	t46	0.00690362
WR	Wounded roots	WR05	Resistant	5	t46	0.00204764
WR	Wounded roots	WR06	Resistant	6	t46	0.000481325
WR	Wounded roots	WR07	Resistant	7	t46	0.00123568
WR	Wounded roots	WR08	Resistant	8	t46	0.00297763
WR	Wounded roots	WR09	Resistant	9	t46	0.00613104
WR	Wounded roots	WR10	Resistant	10	t46	0.00608131
WR	Wounded roots	WR11	Resistant	11	t46	0.00429907
WR	Wounded roots	WR12	Resistant	12	t46	0.00883163
DXI	Direct xylem inoculation	DXI01	Resistant	1	t46	0.0137431
DXI	Direct xylem inoculation	DXI02	Resistant	2	t46	0.0122903
DXI	Direct xylem inoculation	DXI03	Resistant	3	t46	0.013416
DXI	Direct xylem inoculation	DXI04	Resistant	4	t46	0.0136194
DXI	Direct xylem inoculation	DXI05	Resistant	5	t46	0.012021
DXI	Direct xylem inoculation	DXI06	Resistant	6	t46	0.0120052
DXI	Direct xylem inoculation	DXI07	Resistant	7	t46	0.0137431
DXI	Direct xylem inoculation	DXI08	Resistant	8	t46	0.0122903
DXI	Direct xylem inoculation	DXI09	Resistant	9	t46	0.013416
DXI	Direct xylem inoculation	DXI10	Resistant	10	t46	0.0136194
DXI	Direct xylem inoculation	DXI11	Resistant	11	t46	0.012021
DXI	Direct xylem inoculation	DXI12	Resistant	12	t46	0.0120052
IR	Intact roots	IR01	Resistant	1	t47	0
IR	Intact roots	IR02	Resistant	2	t47	0
IR	Intact roots	IR03	Resistant	3	t47	0
IR	Intact roots	IR04	Resistant	4	t47	1.8354e-05
IR	Intact roots	IR05	Resistant	5	t47	0
IR	Intact roots	IR06	Resistant	6	t47	0
IR	Intact roots	IR07	Resistant	7	t47	0
IR	Intact roots	IR08	Resistant	8	t47	0
IR	Intact roots	IR09	Resistant	9	t47	0
IR	Intact roots	IR10	Resistant	10	t47	0
IR	Intact roots	IR11	Resistant	11	t47	0
IR	Intact roots	IR12	Resistant	12	t47	0
WR	Wounded roots	WR01	Resistant	1	t47	0
WR	Wounded roots	WR02	Resistant	2	t47	0
WR	Wounded roots	WR03	Resistant	3	t47	0
WR	Wounded roots	WR04	Resistant	4	t47	0
WR	Wounded roots	WR05	Resistant	5	t47	0
WR	Wounded roots	WR06	Resistant	6	t47	0
WR	Wounded roots	WR07	Resistant	7	t47	0
WR	Wounded roots	WR08	Resistant	8	t47	0
WR	Wounded roots	WR09	Resistant	9	t47	0.00196742
WR	Wounded roots	WR10	Resistant	10	t47	0
WR	Wounded roots	WR11	Resistant	11	t47	0
WR	Wounded roots	WR12	Resistant	12	t47	0
DXI	Direct xylem inoculation	DXI01	Resistant	1	t47	0
DXI	Direct xylem inoculation	DXI02	Resistant	2	t47	0
DXI	Direct xylem inoculation	DXI03	Resistant	3	t47	0
DXI	Direct xylem inoculation	DXI04	Resistant	4	t47	0
DXI	Direct xylem inoculation	DXI05	Resistant	5	t47	0
DXI	Direct xylem inoculation	DXI06	Resistant	6	t47	0
DXI	Direct xylem inoculation	DXI07	Resistant	7	t47	0
DXI	Direct xylem inoculation	DXI08	Resistant	8	t47	0
DXI	Direct xylem inoculation	DXI09	Resistant	9	t47	0
DXI	Direct xylem inoculation	DXI10	Resistant	10	t47	0
DXI	Direct xylem inoculation	DXI11	Resistant	11	t47	0
DXI	Direct xylem inoculation	DXI12	Resistant	12	t47	0
IR	Intact roots	IR01	Resistant	1	t48	0.047619
IR	Intact roots	IR02	Resistant	2	t48	0.20059
IR	Intact roots	IR03	Resistant	3	t48	0.000371414
IR	Intact roots	IR04	Resistant	4	t48	0.000128478
IR	Intact roots	IR05	Resistant	5	t48	0.00026506
IR	Intact roots	IR06	Resistant	6	t48	0.000306813
IR	Intact roots	IR07	Resistant	7	t48	0.797687
IR	Intact roots	IR08	Resistant	8	t48	0.000448367
IR	Intact roots	IR09	Resistant	9	t48	0.0311634
IR	Intact roots	IR10	Resistant	10	t48	0.00894113
IR	Intact roots	IR11	Resistant	11	t48	0.000471757
IR	Intact roots	IR12	Resistant	12	t48	0.0242857
WR	Wounded roots	WR01	Resistant	1	t48	0.0575139
WR	Wounded roots	WR02	Resistant	2	t48	0.0398002
WR	Wounded roots	WR03	Resistant	3	t48	0.00016349
WR	Wounded roots	WR04	Resistant	4	t48	0.14235
WR	Wounded roots	WR05	Resistant	5	t48	0.028667
WR	Wounded roots	WR06	Resistant	6	t48	0.13506
WR	Wounded roots	WR07	Resistant	7	t48	0.0970009
WR	Wounded roots	WR08	Resistant	8	t48	0.358662
WR	Wounded roots	WR09	Resistant	9	t48	0.206351
WR	Wounded roots	WR10	Resistant	10	t48	0.0863046
WR	Wounded roots	WR11	Resistant	11	t48	0.0609987
WR	Wounded roots	WR12	Resistant	12	t48	0.0863221
DXI	Direct xylem inoculation	DXI01	Resistant	1	t48	0.0601088
DXI	Direct xylem inoculation	DXI02	Resistant	2	t48	0.0631327
DXI	Direct xylem inoculation	DXI03	Resistant	3	t48	0.0658236
DXI	Direct xylem inoculation	DXI04	Resistant	4	t48	0.0642409
DXI	Direct xylem inoculation	DXI05	Resistant	5	t48	0.0742311
DXI	Direct xylem inoculation	DXI06	Resistant	6	t48	0.0602395
DXI	Direct xylem inoculation	DXI07	Resistant	7	t48	0.0601088
DXI	Direct xylem inoculation	DXI08	Resistant	8	t48	0.0631327
DXI	Direct xylem inoculation	DXI09	Resistant	9	t48	0.0658236
DXI	Direct xylem inoculation	DXI10	Resistant	10	t48	0.0642409
DXI	Direct xylem inoculation	DXI11	Resistant	11	t48	0.0742311
DXI	Direct xylem inoculation	DXI12	Resistant	12	t48	0.0602395
IR	Intact roots	IR01	Resistant	1	t49	0
IR	Intact roots	IR02	Resistant	2	t49	0.00294985
IR	Intact roots	IR03	Resistant	3	t49	3.09511e-05
IR	Intact roots	IR04	Resistant	4	t49	1.8354e-05
IR	Intact roots	IR05	Resistant	5	t49	2.40964e-05
IR	Intact roots	IR06	Resistant	6	t49	0
IR	Intact roots	IR07	Resistant	7	t49	0
IR	Intact roots	IR08	Resistant	8	t49	6.11409e-05
IR	Intact roots	IR09	Resistant	9	t49	0.0538188
IR	Intact roots	IR10	Resistant	10	t49	0.000396582
IR	Intact roots	IR11	Resistant	11	t49	6.2901e-05
IR	Intact roots	IR12	Resistant	12	t49	0.000233236
WR	Wounded roots	WR01	Resistant	1	t49	0.0129853
WR	Wounded roots	WR02	Resistant	2	t49	0.0119324
WR	Wounded roots	WR03	Resistant	3	t49	0.00873034
WR	Wounded roots	WR04	Resistant	4	t49	0.0175592
WR	Wounded roots	WR05	Resistant	5	t49	0.0114564
WR	Wounded roots	WR06	Resistant	6	t49	0.000352971
WR	Wounded roots	WR07	Resistant	7	t49	0.00146737
WR	Wounded roots	WR08	Resistant	8	t49	0.0205567
WR	Wounded roots	WR09	Resistant	9	t49	0.0135432
WR	Wounded roots	WR10	Resistant	10	t49	0.0226591
WR	Wounded roots	WR11	Resistant	11	t49	0.0117849
WR	Wounded roots	WR12	Resistant	12	t49	0.00712228
DXI	Direct xylem inoculation	DXI01	Resistant	1	t49	0.0130768
DXI	Direct xylem inoculation	DXI02	Resistant	2	t49	0.0139714
DXI	Direct xylem inoculation	DXI03	Resistant	3	t49	0.0142267
DXI	Direct xylem inoculation	DXI04	Resistant	4	t49	0.0132912
DXI	Direct xylem inoculation	DXI05	Resistant	5	t49	0.0142482
DXI	Direct xylem inoculation	DXI06	Resistant	6	t49	0.0136506
DXI	Direct xylem inoculation	DXI07	Resistant	7	t49	0.0130768
DXI	Direct xylem inoculation	DXI08	Resistant	8	t49	0.0139714
DXI	Direct xylem inoculation	DXI09	Resistant	9	t49	0.0142267
DXI	Direct xylem inoculation	DXI10	Resistant	10	t49	0.0132912
DXI	Direct xylem inoculation	DXI11	Resistant	11	t49	0.0142482
DXI	Direct xylem inoculation	DXI12	Resistant	12	t49	0.0136506
IR	Intact roots	IR01	Resistant	1	t50	0
IR	Intact roots	IR02	Resistant	2	t50	0.0324484
IR	Intact roots	IR03	Resistant	3	t50	0
IR	Intact roots	IR04	Resistant	4	t50	1.8354e-05
IR	Intact roots	IR05	Resistant	5	t50	4.81928e-05
IR	Intact roots	IR06	Resistant	6	t50	0
IR	Intact roots	IR07	Resistant	7	t50	0
IR	Intact roots	IR08	Resistant	8	t50	0
IR	Intact roots	IR09	Resistant	9	t50	0.000148397
IR	Intact roots	IR10	Resistant	10	t50	0.000144212
IR	Intact roots	IR11	Resistant	11	t50	0
IR	Intact roots	IR12	Resistant	12	t50	0
WR	Wounded roots	WR01	Resistant	1	t50	0.0129853
WR	Wounded roots	WR02	Resistant	2	t50	0.0109794
WR	Wounded roots	WR03	Resistant	3	t50	0.00958049
WR	Wounded roots	WR04	Resistant	4	t50	0.0055279
WR	Wounded roots	WR05	Resistant	5	t50	0.00298074
WR	Wounded roots	WR06	Resistant	6	t50	0
WR	Wounded roots	WR07	Resistant	7	t50	0.00054061
WR	Wounded roots	WR08	Resistant	8	t50	0.000904319
WR	Wounded roots	WR09	Resistant	9	t50	0.0068631
WR	Wounded roots	WR10	Resistant	10	t50	0.00695601
WR	Wounded roots	WR11	Resistant	11	t50	0.0152422
WR	Wounded roots	WR12	Resistant	12	t50	0.0116489
DXI	Direct xylem inoculation	DXI01	Resistant	1	t50	0.0102171
DXI	Direct xylem inoculation	DXI02	Resistant	2	t50	0.0107214
DXI	Direct xylem inoculation	DXI03	Resistant	3	t50	0.0110652
DXI	Direct xylem inoculation	DXI04	Resistant	4	t50	0.0108709
DXI	Direct xylem inoculation	DXI05	Resistant	5	t50	0.0105565
DXI	Direct xylem inoculation	DXI06	Resistant	6	t50	0.0116701
DXI	Direct xylem inoculation	DXI07	Resistant	7	t50	0.0102171
DXI	Direct xylem inoculation	DXI08	Resistant	8	t50	0.0107214
DXI	Direct xylem inoculation	DXI09	Resistant	9	t50	0.0110652
DXI	Direct xylem inoculation	DXI10	Resistant	10	t50	0.0108709
DXI	Direct xylem inoculation	DXI11	Resistant	11	t50	0.0105565
DXI	Direct xylem inoculation	DXI12	Resistant	12	t50	0.0116701
IR	Intact roots	IR01	Resistant	1	t51	0
IR	Intact roots	IR02	Resistant	2	t51	0.00884956
IR	Intact roots	IR03	Resistant	3	t51	3.09511e-05
IR	Intact roots	IR04	Resistant	4	t51	5.5062e-05
IR	Intact roots	IR05	Resistant	5	t51	4.81928e-05
IR	Intact roots	IR06	Resistant	6	t51	3.83516e-05
IR	Intact roots	IR07	Resistant	7	t51	0
IR	Intact roots	IR08	Resistant	8	t51	0
IR	Intact roots	IR09	Resistant	9	t51	0.0164721
IR	Intact roots	IR10	Resistant	10	t51	0.000288423
IR	Intact roots	IR11	Resistant	11	t51	3.14505e-05
IR	Intact roots	IR12	Resistant	12	t51	0.000145773
WR	Wounded roots	WR01	Resistant	1	t51	0.0137157
WR	Wounded roots	WR02	Resistant	2	t51	0.0188708
WR	Wounded roots	WR03	Resistant	3	t51	0.043946
WR	Wounded roots	WR04	Resistant	4	t51	0.0185097
WR	Wounded roots	WR05	Resistant	5	t51	0.00383609
WR	Wounded roots	WR06	Resistant	6	t51	0.0396611
WR	Wounded roots	WR07	Resistant	7	t51	0.00275454
WR	Wounded roots	WR08	Resistant	8	t51	0.00716838
WR	Wounded roots	WR09	Resistant	9	t51	0.00187592
WR	Wounded roots	WR10	Resistant	10	t51	0.0118294
WR	Wounded roots	WR11	Resistant	11	t51	0.0110633
WR	Wounded roots	WR12	Resistant	12	t51	0.00832516
DXI	Direct xylem inoculation	DXI01	Resistant	1	t51	0.0121606
DXI	Direct xylem inoculation	DXI02	Resistant	2	t51	0.0102731
DXI	Direct xylem inoculation	DXI03	Resistant	3	t51	0.0131323
DXI	Direct xylem inoculation	DXI04	Resistant	4	t51	0.0129425
DXI	Direct xylem inoculation	DXI05	Resistant	5	t51	0.00945814
DXI	Direct xylem inoculation	DXI06	Resistant	6	t51	0.0110302
DXI	Direct xylem inoculation	DXI07	Resistant	7	t51	0.0121606
DXI	Direct xylem inoculation	DXI08	Resistant	8	t51	0.0102731
DXI	Direct xylem inoculation	DXI09	Resistant	9	t51	0.0131323
DXI	Direct xylem inoculation	DXI10	Resistant	10	t51	0.0129425
DXI	Direct xylem inoculation	DXI11	Resistant	11	t51	0.00945814
DXI	Direct xylem inoculation	DXI12	Resistant	12	t51	0.0110302
IR	Intact roots	IR01	Resistant	1	t52	0
IR	Intact roots	IR02	Resistant	2	t52	0
IR	Intact roots	IR03	Resistant	3	t52	0
IR	Intact roots	IR04	Resistant	4	t52	0
IR	Intact roots	IR05	Resistant	5	t52	0
IR	Intact roots	IR06	Resistant	6	t52	0
IR	Intact roots	IR07	Resistant	7	t52	0
IR	Intact roots	IR08	Resistant	8	t52	0
IR	Intact roots	IR09	Resistant	9	t52	4.94658e-05
IR	Intact roots	IR10	Resistant	10	t52	0
IR	Intact roots	IR11	Resistant	11	t52	0.000125802
IR	Intact roots	IR12	Resistant	12	t52	0
WR	Wounded roots	WR01	Resistant	1	t52	0
WR	Wounded roots	WR02	Resistant	2	t52	0
WR	Wounded roots	WR03	Resistant	3	t52	0
WR	Wounded roots	WR04	Resistant	4	t52	0
WR	Wounded roots	WR05	Resistant	5	t52	7.77585e-05
WR	Wounded roots	WR06	Resistant	6	t52	6.41766e-05
WR	Wounded roots	WR07	Resistant	7	t52	0
WR	Wounded roots	WR08	Resistant	8	t52	2.20566e-05
WR	Wounded roots	WR09	Resistant	9	t52	0
WR	Wounded roots	WR10	Resistant	10	t52	0
WR	Wounded roots	WR11	Resistant	11	t52	0
WR	Wounded roots	WR12	Resistant	12	t52	0
DXI	Direct xylem inoculation	DXI01	Resistant	1	t52	0
DXI	Direct xylem inoculation	DXI02	Resistant	2	t52	0
DXI	Direct xylem inoculation	DXI03	Resistant	3	t52	0
DXI	Direct xylem inoculation	DXI04	Resistant	4	t52	0
DXI	Direct xylem inoculation	DXI05	Resistant	5	t52	0
DXI	Direct xylem inoculation	DXI06	Resistant	6	t52	0
DXI	Direct xylem inoculation	DXI07	Resistant	7	t52	0
DXI	Direct xylem inoculation	DXI08	Resistant	8	t52	0
DXI	Direct xylem inoculation	DXI09	Resistant	9	t52	0
DXI	Direct xylem inoculation	DXI10	Resistant	10	t52	0
DXI	Direct xylem inoculation	DXI11	Resistant	11	t52	0
DXI	Direct xylem inoculation	DXI12	Resistant	12	t52	0
IR	Intact roots	IR01	Resistant	1	t53	0.108466
IR	Intact roots	IR02	Resistant	2	t53	0.00589971
IR	Intact roots	IR03	Resistant	3	t53	9.28534e-05
IR	Intact roots	IR04	Resistant	4	t53	1.8354e-05
IR	Intact roots	IR05	Resistant	5	t53	2.40964e-05
IR	Intact roots	IR06	Resistant	6	t53	0
IR	Intact roots	IR07	Resistant	7	t53	6.35506e-05
IR	Intact roots	IR08	Resistant	8	t53	0
IR	Intact roots	IR09	Resistant	9	t53	0.000321528
IR	Intact roots	IR10	Resistant	10	t53	3.60529e-05
IR	Intact roots	IR11	Resistant	11	t53	3.14505e-05
IR	Intact roots	IR12	Resistant	12	t53	0
WR	Wounded roots	WR01	Resistant	1	t53	0.0111998
WR	Wounded roots	WR02	Resistant	2	t53	0.0193664
WR	Wounded roots	WR03	Resistant	3	t53	0.00869764
WR	Wounded roots	WR04	Resistant	4	t53	0.00765402
WR	Wounded roots	WR05	Resistant	5	t53	0.00150333
WR	Wounded roots	WR06	Resistant	6	t53	0
WR	Wounded roots	WR07	Resistant	7	t53	0.0384605
WR	Wounded roots	WR08	Resistant	8	t53	0.000308792
WR	Wounded roots	WR09	Resistant	9	t53	0
WR	Wounded roots	WR10	Resistant	10	t53	0.0104132
WR	Wounded roots	WR11	Resistant	11	t53	0.0110333
WR	Wounded roots	WR12	Resistant	12	t53	0.00981292
DXI	Direct xylem inoculation	DXI01	Resistant	1	t53	0.012938
DXI	Direct xylem inoculation	DXI02	Resistant	2	t53	0.0115806
DXI	Direct xylem inoculation	DXI03	Resistant	3	t53	0.0137403
DXI	Direct xylem inoculation	DXI04	Resistant	4	t53	0.0127579
DXI	Direct xylem inoculation	DXI05	Resistant	5	t53	0.0123566
DXI	Direct xylem inoculation	DXI06	Resistant	6	t53	0.0133155
DXI	Direct xylem inoculation	DXI07	Resistant	7	t53	0.012938
DXI	Direct xylem inoculation	DXI08	Resistant	8	t53	0.0115806
DXI	Direct xylem inoculation	DXI09	Resistant	9	t53	0.0137403
DXI	Direct xylem inoculation	DXI10	Resistant	10	t53	0.0127579
DXI	Direct xylem inoculation	DXI11	Resistant	11	t53	0.0123566
DXI	Direct xylem inoculation	DXI12	Resistant	12	t53	0.0133155
IR	Intact roots	IR01	Resistant	1	t54	0
IR	Intact roots	IR02	Resistant	2	t54	0
IR	Intact roots	IR03	Resistant	3	t54	0
IR	Intact roots	IR04	Resistant	4	t54	0
IR	Intact roots	IR05	Resistant	5	t54	0
IR	Intact roots	IR06	Resistant	6	t54	0
IR	Intact roots	IR07	Resistant	7	t54	0
IR	Intact roots	IR08	Resistant	8	t54	0.00181385
IR	Intact roots	IR09	Resistant	9	t54	0.00967056
IR	Intact roots	IR10	Resistant	10	t54	0.000288423
IR	Intact roots	IR11	Resistant	11	t54	0
IR	Intact roots	IR12	Resistant	12	t54	5.8309e-05
WR	Wounded roots	WR01	Resistant	1	t54	0.0136616
WR	Wounded roots	WR02	Resistant	2	t54	0.0107506
WR	Wounded roots	WR03	Resistant	3	t54	0
WR	Wounded roots	WR04	Resistant	4	t54	0.00507767
WR	Wounded roots	WR05	Resistant	5	t54	0.0168736
WR	Wounded roots	WR06	Resistant	6	t54	0.0285265
WR	Wounded roots	WR07	Resistant	7	t54	0.000746557
WR	Wounded roots	WR08	Resistant	8	t54	0.0126605
WR	Wounded roots	WR09	Resistant	9	t54	0.0051702
WR	Wounded roots	WR10	Resistant	10	t54	0.00945518
WR	Wounded roots	WR11	Resistant	11	t54	0.0150918
WR	Wounded roots	WR12	Resistant	12	t54	0.00702732
DXI	Direct xylem inoculation	DXI01	Resistant	1	t54	0.00849575
DXI	Direct xylem inoculation	DXI02	Resistant	2	t54	0.00971273
DXI	Direct xylem inoculation	DXI03	Resistant	3	t54	0.00984922
DXI	Direct xylem inoculation	DXI04	Resistant	4	t54	0.00933257
DXI	Direct xylem inoculation	DXI05	Resistant	5	t54	0.007536
DXI	Direct xylem inoculation	DXI06	Resistant	6	t54	0.00978092
DXI	Direct xylem inoculation	DXI07	Resistant	7	t54	0.00849575
DXI	Direct xylem inoculation	DXI08	Resistant	8	t54	0.00971273
DXI	Direct xylem inoculation	DXI09	Resistant	9	t54	0.00984922
DXI	Direct xylem inoculation	DXI10	Resistant	10	t54	0.00933257
DXI	Direct xylem inoculation	DXI11	Resistant	11	t54	0.007536
DXI	Direct xylem inoculation	DXI12	Resistant	12	t54	0.00978092
IR	Intact roots	IR01	Resistant	1	t55	0.0026455
IR	Intact roots	IR02	Resistant	2	t55	0.0530973
IR	Intact roots	IR03	Resistant	3	t55	6.19023e-05
IR	Intact roots	IR04	Resistant	4	t55	7.3416e-05
IR	Intact roots	IR05	Resistant	5	t55	9.63855e-05
IR	Intact roots	IR06	Resistant	6	t55	3.83516e-05
IR	Intact roots	IR07	Resistant	7	t55	9.53259e-05
IR	Intact roots	IR08	Resistant	8	t55	0.105183
IR	Intact roots	IR09	Resistant	9	t55	0.0018055
IR	Intact roots	IR10	Resistant	10	t55	0.000901323
IR	Intact roots	IR11	Resistant	11	t55	0.000471757
IR	Intact roots	IR12	Resistant	12	t55	0.00746356
WR	Wounded roots	WR01	Resistant	1	t55	0.144163
WR	Wounded roots	WR02	Resistant	2	t55	0.0333956
WR	Wounded roots	WR03	Resistant	3	t55	0.11526
WR	Wounded roots	WR04	Resistant	4	t55	0.0597814
WR	Wounded roots	WR05	Resistant	5	t55	0.0457997
WR	Wounded roots	WR06	Resistant	6	t55	0.0586253
WR	Wounded roots	WR07	Resistant	7	t55	0.0237354
WR	Wounded roots	WR08	Resistant	8	t55	0.0221448
WR	Wounded roots	WR09	Resistant	9	t55	0.0363745
WR	Wounded roots	WR10	Resistant	10	t55	0.0465262
WR	Wounded roots	WR11	Resistant	11	t55	0.103569
WR	Wounded roots	WR12	Resistant	12	t55	0.0760027
DXI	Direct xylem inoculation	DXI01	Resistant	1	t55	0.0551946
DXI	Direct xylem inoculation	DXI02	Resistant	2	t55	0.0552878
DXI	Direct xylem inoculation	DXI03	Resistant	3	t55	0.0533804
DXI	Direct xylem inoculation	DXI04	Resistant	4	t55	0.0562005
DXI	Direct xylem inoculation	DXI05	Resistant	5	t55	0.0601965
DXI	Direct xylem inoculation	DXI06	Resistant	6	t55	0.0512508
DXI	Direct xylem inoculation	DXI07	Resistant	7	t55	0.0551946
DXI	Direct xylem inoculation	DXI08	Resistant	8	t55	0.0552878
DXI	Direct xylem inoculation	DXI09	Resistant	9	t55	0.0533804
DXI	Direct xylem inoculation	DXI10	Resistant	10	t55	0.0562005
DXI	Direct xylem inoculation	DXI11	Resistant	11	t55	0.0601965
DXI	Direct xylem inoculation	DXI12	Resistant	12	t55	0.0512508
IR	Intact roots	IR01	Resistant	1	t56	0.00529101
IR	Intact roots	IR02	Resistant	2	t56	0.00294985
IR	Intact roots	IR03	Resistant	3	t56	0
IR	Intact roots	IR04	Resistant	4	t56	1.8354e-05
IR	Intact roots	IR05	Resistant	5	t56	7.22892e-05
IR	Intact roots	IR06	Resistant	6	t56	5.75275e-05
IR	Intact roots	IR07	Resistant	7	t56	0.151409
IR	Intact roots	IR08	Resistant	8	t56	6.11409e-05
IR	Intact roots	IR09	Resistant	9	t56	0.00685101
IR	Intact roots	IR10	Resistant	10	t56	0.000937376
IR	Intact roots	IR11	Resistant	11	t56	0
IR	Intact roots	IR12	Resistant	12	t56	0.00437318
WR	Wounded roots	WR01	Resistant	1	t56	2.70526e-05
WR	Wounded roots	WR02	Resistant	2	t56	0.00320232
WR	Wounded roots	WR03	Resistant	3	t56	0
WR	Wounded roots	WR04	Resistant	4	t56	0.0097051
WR	Wounded roots	WR05	Resistant	5	t56	0.00298074
WR	Wounded roots	WR06	Resistant	6	t56	3.20883e-05
WR	Wounded roots	WR07	Resistant	7	t56	0.0266444
[truncated: 1,241 more rows]

## Sheet: Figure 3c
Inoculation	Discription	InoculationID	Cultivar	Repeat	Variable	Nb
IR	Intact roots	IR01	Susceptible	1	t01	0.606209
IR	Intact roots	IR02	Susceptible	2	t01	0.935359
IR	Intact roots	IR03	Susceptible	3	t01	0.939526
IR	Intact roots	IR04	Susceptible	4	t01	1.0847
IR	Intact roots	IR05	Susceptible	5	t01	1.05015
IR	Intact roots	IR06	Susceptible	6	t01	0.987133
IR	Intact roots	IR07	Susceptible	7	t01	2.11388
IR	Intact roots	IR08	Susceptible	8	t01	2.32444
IR	Intact roots	IR09	Susceptible	9	t01	1.50499
IR	Intact roots	IR10	Susceptible	10	t01	2.70783
IR	Intact roots	IR11	Susceptible	11	t01	2.38324
IR	Intact roots	IR12	Susceptible	12	t01	2.55319
WR	Wounded roots	WR01	Susceptible	1	t01	81.0137
WR	Wounded roots	WR02	Susceptible	2	t01	45.3364
WR	Wounded roots	WR03	Susceptible	3	t01	51.5429
WR	Wounded roots	WR04	Susceptible	4	t01	106.862
WR	Wounded roots	WR05	Susceptible	5	t01	149.864
WR	Wounded roots	WR06	Susceptible	6	t01	52.1883
WR	Wounded roots	WR07	Susceptible	7	t01	232.411
WR	Wounded roots	WR08	Susceptible	8	t01	171.963
WR	Wounded roots	WR09	Susceptible	9	t01	165.44
WR	Wounded roots	WR10	Susceptible	10	t01	202.874
WR	Wounded roots	WR11	Susceptible	11	t01	200.04
WR	Wounded roots	WR12	Susceptible	12	t01	186.274
DXI	Direct xylem inoculation	DXI01	Susceptible	1	t01	275.876
DXI	Direct xylem inoculation	DXI02	Susceptible	2	t01	192.527
DXI	Direct xylem inoculation	DXI03	Susceptible	3	t01	178.71
DXI	Direct xylem inoculation	DXI04	Susceptible	4	t01	157.091
DXI	Direct xylem inoculation	DXI05	Susceptible	5	t01	157.74
DXI	Direct xylem inoculation	DXI06	Susceptible	6	t01	168.699
DXI	Direct xylem inoculation	DXI07	Susceptible	7	t01	164.466
DXI	Direct xylem inoculation	DXI08	Susceptible	8	t01	178.595
DXI	Direct xylem inoculation	DXI09	Susceptible	9	t01	148.977
DXI	Direct xylem inoculation	DXI10	Susceptible	10	t01	157.768
DXI	Direct xylem inoculation	DXI11	Susceptible	11	t01	140.824
DXI	Direct xylem inoculation	DXI12	Susceptible	12	t01	195.393
IR	Intact roots	IR01	Susceptible	1	t02	0.606209
IR	Intact roots	IR02	Susceptible	2	t02	0.935359
IR	Intact roots	IR03	Susceptible	3	t02	0.939526
IR	Intact roots	IR04	Susceptible	4	t02	1.0847
IR	Intact roots	IR05	Susceptible	5	t02	1.05015
IR	Intact roots	IR06	Susceptible	6	t02	0.987133
IR	Intact roots	IR07	Susceptible	7	t02	2.11388
IR	Intact roots	IR08	Susceptible	8	t02	2.32444
IR	Intact roots	IR09	Susceptible	9	t02	1.50499
IR	Intact roots	IR10	Susceptible	10	t02	2.70783
IR	Intact roots	IR11	Susceptible	11	t02	2.38324
IR	Intact roots	IR12	Susceptible	12	t02	2.55319
WR	Wounded roots	WR01	Susceptible	1	t02	81.0137
WR	Wounded roots	WR02	Susceptible	2	t02	45.3364
WR	Wounded roots	WR03	Susceptible	3	t02	51.5429
WR	Wounded roots	WR04	Susceptible	4	t02	106.862
WR	Wounded roots	WR05	Susceptible	5	t02	149.864
WR	Wounded roots	WR06	Susceptible	6	t02	52.1883
WR	Wounded roots	WR07	Susceptible	7	t02	232.411
WR	Wounded roots	WR08	Susceptible	8	t02	171.963
WR	Wounded roots	WR09	Susceptible	9	t02	165.44
WR	Wounded roots	WR10	Susceptible	10	t02	202.874
WR	Wounded roots	WR11	Susceptible	11	t02	200.04
WR	Wounded roots	WR12	Susceptible	12	t02	186.274
DXI	Direct xylem inoculation	DXI01	Susceptible	1	t02	275.876
DXI	Direct xylem inoculation	DXI02	Susceptible	2	t02	192.527
DXI	Direct xylem inoculation	DXI03	Susceptible	3	t02	178.71
DXI	Direct xylem inoculation	DXI04	Susceptible	4	t02	157.091
DXI	Direct xylem inoculation	DXI05	Susceptible	5	t02	157.74
DXI	Direct xylem inoculation	DXI06	Susceptible	6	t02	168.699
DXI	Direct xylem inoculation	DXI07	Susceptible	7	t02	164.466
DXI	Direct xylem inoculation	DXI08	Susceptible	8	t02	178.595
DXI	Direct xylem inoculation	DXI09	Susceptible	9	t02	148.977
DXI	Direct xylem inoculation	DXI10	Susceptible	10	t02	157.768
DXI	Direct xylem inoculation	DXI11	Susceptible	11	t02	140.824
DXI	Direct xylem inoculation	DXI12	Susceptible	12	t02	195.393
IR	Intact roots	IR01	Susceptible	1	t03	0.606209
IR	Intact roots	IR02	Susceptible	2	t03	0.935359
IR	Intact roots	IR03	Susceptible	3	t03	0.939526
IR	Intact roots	IR04	Susceptible	4	t03	1.0847
IR	Intact roots	IR05	Susceptible	5	t03	1.05015
IR	Intact roots	IR06	Susceptible	6	t03	0.987133
IR	Intact roots	IR07	Susceptible	7	t03	2.11388
IR	Intact roots	IR08	Susceptible	8	t03	2.32444
IR	Intact roots	IR09	Susceptible	9	t03	1.50499
IR	Intact roots	IR10	Susceptible	10	t03	2.70783
IR	Intact roots	IR11	Susceptible	11	t03	2.38324
IR	Intact roots	IR12	Susceptible	12	t03	2.55319
WR	Wounded roots	WR01	Susceptible	1	t03	81.0137
WR	Wounded roots	WR02	Susceptible	2	t03	45.3364
WR	Wounded roots	WR03	Susceptible	3	t03	51.5429
WR	Wounded roots	WR04	Susceptible	4	t03	106.862
WR	Wounded roots	WR05	Susceptible	5	t03	149.864
WR	Wounded roots	WR06	Susceptible	6	t03	52.1883
WR	Wounded roots	WR07	Susceptible	7	t03	232.411
WR	Wounded roots	WR08	Susceptible	8	t03	171.963
WR	Wounded roots	WR09	Susceptible	9	t03	165.44
WR	Wounded roots	WR10	Susceptible	10	t03	202.874
WR	Wounded roots	WR11	Susceptible	11	t03	200.04
WR	Wounded roots	WR12	Susceptible	12	t03	186.274
DXI	Direct xylem inoculation	DXI01	Susceptible	1	t03	275.876
DXI	Direct xylem inoculation	DXI02	Susceptible	2	t03	192.527
DXI	Direct xylem inoculation	DXI03	Susceptible	3	t03	178.71
DXI	Direct xylem inoculation	DXI04	Susceptible	4	t03	157.091
DXI	Direct xylem inoculation	DXI05	Susceptible	5	t03	157.74
DXI	Direct xylem inoculation	DXI06	Susceptible	6	t03	168.699
DXI	Direct xylem inoculation	DXI07	Susceptible	7	t03	164.466
DXI	Direct xylem inoculation	DXI08	Susceptible	8	t03	178.595
DXI	Direct xylem inoculation	DXI09	Susceptible	9	t03	148.977
DXI	Direct xylem inoculation	DXI10	Susceptible	10	t03	157.768
DXI	Direct xylem inoculation	DXI11	Susceptible	11	t03	140.824
DXI	Direct xylem inoculation	DXI12	Susceptible	12	t03	195.393
IR	Intact roots	IR01	Susceptible	1	t04	0.606209
IR	Intact roots	IR02	Susceptible	2	t04	0.935359
IR	Intact roots	IR03	Susceptible	3	t04	0.939526
IR	Intact roots	IR04	Susceptible	4	t04	1.0847
IR	Intact roots	IR05	Susceptible	5	t04	1.05015
IR	Intact roots	IR06	Susceptible	6	t04	0.987133
IR	Intact roots	IR07	Susceptible	7	t04	2.11388
IR	Intact roots	IR08	Susceptible	8	t04	2.32444
IR	Intact roots	IR09	Susceptible	9	t04	1.50499
IR	Intact roots	IR10	Susceptible	10	t04	2.70783
IR	Intact roots	IR11	Susceptible	11	t04	2.38324
IR	Intact roots	IR12	Susceptible	12	t04	2.55319
WR	Wounded roots	WR01	Susceptible	1	t04	81.0137
WR	Wounded roots	WR02	Susceptible	2	t04	45.3364
WR	Wounded roots	WR03	Susceptible	3	t04	51.5429
WR	Wounded roots	WR04	Susceptible	4	t04	106.862
WR	Wounded roots	WR05	Susceptible	5	t04	149.864
WR	Wounded roots	WR06	Susceptible	6	t04	52.1883
WR	Wounded roots	WR07	Susceptible	7	t04	232.411
WR	Wounded roots	WR08	Susceptible	8	t04	171.963
WR	Wounded roots	WR09	Susceptible	9	t04	165.44
WR	Wounded roots	WR10	Susceptible	10	t04	202.874
WR	Wounded roots	WR11	Susceptible	11	t04	200.04
WR	Wounded roots	WR12	Susceptible	12	t04	186.274
DXI	Direct xylem inoculation	DXI01	Susceptible	1	t04	275.876
DXI	Direct xylem inoculation	DXI02	Susceptible	2	t04	192.527
DXI	Direct xylem inoculation	DXI03	Susceptible	3	t04	178.71
DXI	Direct xylem inoculation	DXI04	Susceptible	4	t04	157.091
DXI	Direct xylem inoculation	DXI05	Susceptible	5	t04	157.74
DXI	Direct xylem inoculation	DXI06	Susceptible	6	t04	168.699
DXI	Direct xylem inoculation	DXI07	Susceptible	7	t04	164.466
DXI	Direct xylem inoculation	DXI08	Susceptible	8	t04	178.595
DXI	Direct xylem inoculation	DXI09	Susceptible	9	t04	148.977
DXI	Direct xylem inoculation	DXI10	Susceptible	10	t04	157.768
DXI	Direct xylem inoculation	DXI11	Susceptible	11	t04	140.824
DXI	Direct xylem inoculation	DXI12	Susceptible	12	t04	195.393
IR	Intact roots	IR01	Susceptible	1	t05	0.606209
IR	Intact roots	IR02	Susceptible	2	t05	0.935359
IR	Intact roots	IR03	Susceptible	3	t05	0.939526
IR	Intact roots	IR04	Susceptible	4	t05	1.0847
IR	Intact roots	IR05	Susceptible	5	t05	1.05015
IR	Intact roots	IR06	Susceptible	6	t05	0.987133
IR	Intact roots	IR07	Susceptible	7	t05	2.11388
IR	Intact roots	IR08	Susceptible	8	t05	2.32444
IR	Intact roots	IR09	Susceptible	9	t05	1.50499
IR	Intact roots	IR10	Susceptible	10	t05	2.70783
IR	Intact roots	IR11	Susceptible	11	t05	2.38324
IR	Intact roots	IR12	Susceptible	12	t05	2.55319
WR	Wounded roots	WR01	Susceptible	1	t05	81.0137
WR	Wounded roots	WR02	Susceptible	2	t05	45.3364
WR	Wounded roots	WR03	Susceptible	3	t05	51.5429
WR	Wounded roots	WR04	Susceptible	4	t05	106.862
WR	Wounded roots	WR05	Susceptible	5	t05	149.864
WR	Wounded roots	WR06	Susceptible	6	t05	52.1883
WR	Wounded roots	WR07	Susceptible	7	t05	232.411
WR	Wounded roots	WR08	Susceptible	8	t05	171.963
WR	Wounded roots	WR09	Susceptible	9	t05	165.44
WR	Wounded roots	WR10	Susceptible	10	t05	202.874
WR	Wounded roots	WR11	Susceptible	11	t05	200.04
WR	Wounded roots	WR12	Susceptible	12	t05	186.274
DXI	Direct xylem inoculation	DXI01	Susceptible	1	t05	275.876
DXI	Direct xylem inoculation	DXI02	Susceptible	2	t05	192.527
DXI	Direct xylem inoculation	DXI03	Susceptible	3	t05	178.71
DXI	Direct xylem inoculation	DXI04	Susceptible	4	t05	157.091
DXI	Direct xylem inoculation	DXI05	Susceptible	5	t05	157.74
DXI	Direct xylem inoculation	DXI06	Susceptible	6	t05	168.699
DXI	Direct xylem inoculation	DXI07	Susceptible	7	t05	164.466
DXI	Direct xylem inoculation	DXI08	Susceptible	8	t05	178.595
DXI	Direct xylem inoculation	DXI09	Susceptible	9	t05	148.977
DXI	Direct xylem inoculation	DXI10	Susceptible	10	t05	157.768
DXI	Direct xylem inoculation	DXI11	Susceptible	11	t05	140.824
DXI	Direct xylem inoculation	DXI12	Susceptible	12	t05	195.393
IR	Intact roots	IR01	Susceptible	1	t06	0.606209
IR	Intact roots	IR02	Susceptible	2	t06	0.935359
IR	Intact roots	IR03	Susceptible	3	t06	0.939526
IR	Intact roots	IR04	Susceptible	4	t06	1.0847
IR	Intact roots	IR05	Susceptible	5	t06	1.05015
IR	Intact roots	IR06	Susceptible	6	t06	0.987133
IR	Intact roots	IR07	Susceptible	7	t06	2.11388
IR	Intact roots	IR08	Susceptible	8	t06	2.32444
IR	Intact roots	IR09	Susceptible	9	t06	1.50499
IR	Intact roots	IR10	Susceptible	10	t06	2.70783
IR	Intact roots	IR11	Susceptible	11	t06	2.38324
IR	Intact roots	IR12	Susceptible	12	t06	2.55319
WR	Wounded roots	WR01	Susceptible	1	t06	81.0137
WR	Wounded roots	WR02	Susceptible	2	t06	45.3364
WR	Wounded roots	WR03	Susceptible	3	t06	51.5429
WR	Wounded roots	WR04	Susceptible	4	t06	106.862
WR	Wounded roots	WR05	Susceptible	5	t06	149.864
WR	Wounded roots	WR06	Susceptible	6	t06	52.1883
WR	Wounded roots	WR07	Susceptible	7	t06	232.411
WR	Wounded roots	WR08	Susceptible	8	t06	171.963
WR	Wounded roots	WR09	Susceptible	9	t06	165.44
WR	Wounded roots	WR10	Susceptible	10	t06	202.874
WR	Wounded roots	WR11	Susceptible	11	t06	200.04
WR	Wounded roots	WR12	Susceptible	12	t06	186.274
DXI	Direct xylem inoculation	DXI01	Susceptible	1	t06	275.876
DXI	Direct xylem inoculation	DXI02	Susceptible	2	t06	192.527
DXI	Direct xylem inoculation	DXI03	Susceptible	3	t06	178.71
DXI	Direct xylem inoculation	DXI04	Susceptible	4	t06	157.091
DXI	Direct xylem inoculation	DXI05	Susceptible	5	t06	157.74
DXI	Direct xylem inoculation	DXI06	Susceptible	6	t06	168.699
DXI	Direct xylem inoculation	DXI07	Susceptible	7	t06	164.466
DXI	Direct xylem inoculation	DXI08	Susceptible	8	t06	178.595
DXI	Direct xylem inoculation	DXI09	Susceptible	9	t06	148.977
DXI	Direct xylem inoculation	DXI10	Susceptible	10	t06	157.768
DXI	Direct xylem inoculation	DXI11	Susceptible	11	t06	140.824
DXI	Direct xylem inoculation	DXI12	Susceptible	12	t06	195.393
IR	Intact roots	IR01	Susceptible	1	t07	0.606209
IR	Intact roots	IR02	Susceptible	2	t07	0.935359
IR	Intact roots	IR03	Susceptible	3	t07	0.939526
IR	Intact roots	IR04	Susceptible	4	t07	1.0847
IR	Intact roots	IR05	Susceptible	5	t07	1.05015
IR	Intact roots	IR06	Susceptible	6	t07	0.987133
IR	Intact roots	IR07	Susceptible	7	t07	2.11388
IR	Intact roots	IR08	Susceptible	8	t07	2.32444
IR	Intact roots	IR09	Susceptible	9	t07	1.50499
IR	Intact roots	IR10	Susceptible	10	t07	2.70783
IR	Intact roots	IR11	Susceptible	11	t07	2.38324
IR	Intact roots	IR12	Susceptible	12	t07	2.55319
WR	Wounded roots	WR01	Susceptible	1	t07	81.0137
WR	Wounded roots	WR02	Susceptible	2	t07	45.3364
WR	Wounded roots	WR03	Susceptible	3	t07	51.5429
WR	Wounded roots	WR04	Susceptible	4	t07	106.862
WR	Wounded roots	WR05	Susceptible	5	t07	149.864
WR	Wounded roots	WR06	Susceptible	6	t07	52.1883
WR	Wounded roots	WR07	Susceptible	7	t07	232.411
WR	Wounded roots	WR08	Susceptible	8	t07	171.963
WR	Wounded roots	WR09	Susceptible	9	t07	165.44
WR	Wounded roots	WR10	Susceptible	10	t07	202.874
WR	Wounded roots	WR11	Susceptible	11	t07	200.04
WR	Wounded roots	WR12	Susceptible	12	t07	186.274
DXI	Direct xylem inoculation	DXI01	Susceptible	1	t07	275.876
DXI	Direct xylem inoculation	DXI02	Susceptible	2	t07	192.527
DXI	Direct xylem inoculation	DXI03	Susceptible	3	t07	178.71
DXI	Direct xylem inoculation	DXI04	Susceptible	4	t07	157.091
DXI	Direct xylem inoculation	DXI05	Susceptible	5	t07	157.74
DXI	Direct xylem inoculation	DXI06	Susceptible	6	t07	168.699
DXI	Direct xylem inoculation	DXI07	Susceptible	7	t07	164.466
DXI	Direct xylem inoculation	DXI08	Susceptible	8	t07	178.595
DXI	Direct xylem inoculation	DXI09	Susceptible	9	t07	148.977
DXI	Direct xylem inoculation	DXI10	Susceptible	10	t07	157.768
DXI	Direct xylem inoculation	DXI11	Susceptible	11	t07	140.824
DXI	Direct xylem inoculation	DXI12	Susceptible	12	t07	195.393
IR	Intact roots	IR01	Susceptible	1	t08	0.606209
IR	Intact roots	IR02	Susceptible	2	t08	0.935359
IR	Intact roots	IR03	Susceptible	3	t08	0.939526
IR	Intact roots	IR04	Susceptible	4	t08	1.0847
IR	Intact roots	IR05	Susceptible	5	t08	1.05015
IR	Intact roots	IR06	Susceptible	6	t08	0.987133
IR	Intact roots	IR07	Susceptible	7	t08	2.11388
IR	Intact roots	IR08	Susceptible	8	t08	2.32444
IR	Intact roots	IR09	Susceptible	9	t08	1.50499
IR	Intact roots	IR10	Susceptible	10	t08	2.70783
IR	Intact roots	IR11	Susceptible	11	t08	2.38324
IR	Intact roots	IR12	Susceptible	12	t08	2.55319
WR	Wounded roots	WR01	Susceptible	1	t08	81.0137
WR	Wounded roots	WR02	Susceptible	2	t08	45.3364
WR	Wounded roots	WR03	Susceptible	3	t08	51.5429
WR	Wounded roots	WR04	Susceptible	4	t08	106.862
WR	Wounded roots	WR05	Susceptible	5	t08	149.864
WR	Wounded roots	WR06	Susceptible	6	t08	52.1883
WR	Wounded roots	WR07	Susceptible	7	t08	232.411
WR	Wounded roots	WR08	Susceptible	8	t08	171.963
WR	Wounded roots	WR09	Susceptible	9	t08	165.44
WR	Wounded roots	WR10	Susceptible	10	t08	202.874
WR	Wounded roots	WR11	Susceptible	11	t08	200.04
WR	Wounded roots	WR12	Susceptible	12	t08	186.274
DXI	Direct xylem inoculation	DXI01	Susceptible	1	t08	275.876
DXI	Direct xylem inoculation	DXI02	Susceptible	2	t08	192.527
DXI	Direct xylem inoculation	DXI03	Susceptible	3	t08	178.71
DXI	Direct xylem inoculation	DXI04	Susceptible	4	t08	157.091
DXI	Direct xylem inoculation	DXI05	Susceptible	5	t08	157.74
DXI	Direct xylem inoculation	DXI06	Susceptible	6	t08	168.699
DXI	Direct xylem inoculation	DXI07	Susceptible	7	t08	164.466
DXI	Direct xylem inoculation	DXI08	Susceptible	8	t08	178.595
DXI	Direct xylem inoculation	DXI09	Susceptible	9	t08	148.977
DXI	Direct xylem inoculation	DXI10	Susceptible	10	t08	157.768
DXI	Direct xylem inoculation	DXI11	Susceptible	11	t08	140.824
DXI	Direct xylem inoculation	DXI12	Susceptible	12	t08	195.393
IR	Intact roots	IR01	Susceptible	1	t09	0.606209
IR	Intact roots	IR02	Susceptible	2	t09	0.935359
IR	Intact roots	IR03	Susceptible	3	t09	0.939526
IR	Intact roots	IR04	Susceptible	4	t09	1.0847
IR	Intact roots	IR05	Susceptible	5	t09	1.05015
IR	Intact roots	IR06	Susceptible	6	t09	0.987133
IR	Intact roots	IR07	Susceptible	7	t09	2.11388
IR	Intact roots	IR08	Susceptible	8	t09	2.32444
IR	Intact roots	IR09	Susceptible	9	t09	1.50499
IR	Intact roots	IR10	Susceptible	10	t09	2.70783
IR	Intact roots	IR11	Susceptible	11	t09	2.38324
IR	Intact roots	IR12	Susceptible	12	t09	2.55319
WR	Wounded roots	WR01	Susceptible	1	t09	81.0137
WR	Wounded roots	WR02	Susceptible	2	t09	45.3364
WR	Wounded roots	WR03	Susceptible	3	t09	51.5429
WR	Wounded roots	WR04	Susceptible	4	t09	106.862
WR	Wounded roots	WR05	Susceptible	5	t09	149.864
WR	Wounded roots	WR06	Susceptible	6	t09	52.1883
WR	Wounded roots	WR07	Susceptible	7	t09	232.411
WR	Wounded roots	WR08	Susceptible	8	t09	171.963
WR	Wounded roots	WR09	Susceptible	9	t09	165.44
WR	Wounded roots	WR10	Susceptible	10	t09	202.874
WR	Wounded roots	WR11	Susceptible	11	t09	200.04
WR	Wounded roots	WR12	Susceptible	12	t09	186.274
DXI	Direct xylem inoculation	DXI01	Susceptible	1	t09	275.876
DXI	Direct xylem inoculation	DXI02	Susceptible	2	t09	192.527
DXI	Direct xylem inoculation	DXI03	Susceptible	3	t09	178.71
DXI	Direct xylem inoculation	DXI04	Susceptible	4	t09	157.091
DXI	Direct xylem inoculation	DXI05	Susceptible	5	t09	157.74
DXI	Direct xylem inoculation	DXI06	Susceptible	6	t09	168.699
DXI	Direct xylem inoculation	DXI07	Susceptible	7	t09	164.466
DXI	Direct xylem inoculation	DXI08	Susceptible	8	t09	178.595
DXI	Direct xylem inoculation	DXI09	Susceptible	9	t09	148.977
DXI	Direct xylem inoculation	DXI10	Susceptible	10	t09	157.768
DXI	Direct xylem inoculation	DXI11	Susceptible	11	t09	140.824
DXI	Direct xylem inoculation	DXI12	Susceptible	12	t09	195.393
IR	Intact roots	IR01	Susceptible	1	t10	0.606209
IR	Intact roots	IR02	Susceptible	2	t10	0.935359
IR	Intact roots	IR03	Susceptible	3	t10	0.939526
IR	Intact roots	IR04	Susceptible	4	t10	1.0847
IR	Intact roots	IR05	Susceptible	5	t10	1.05015
IR	Intact roots	IR06	Susceptible	6	t10	0.987133
IR	Intact roots	IR07	Susceptible	7	t10	2.11388
IR	Intact roots	IR08	Susceptible	8	t10	2.32444
IR	Intact roots	IR09	Susceptible	9	t10	1.50499
IR	Intact roots	IR10	Susceptible	10	t10	2.70783
IR	Intact roots	IR11	Susceptible	11	t10	2.38324
IR	Intact roots	IR12	Susceptible	12	t10	2.55319
WR	Wounded roots	WR01	Susceptible	1	t10	81.0137
WR	Wounded roots	WR02	Susceptible	2	t10	45.3364
WR	Wounded roots	WR03	Susceptible	3	t10	51.5429
WR	Wounded roots	WR04	Susceptible	4	t10	106.862
WR	Wounded roots	WR05	Susceptible	5	t10	149.864
WR	Wounded roots	WR06	Susceptible	6	t10	52.1883
WR	Wounded roots	WR07	Susceptible	7	t10	232.411
WR	Wounded roots	WR08	Susceptible	8	t10	171.963
WR	Wounded roots	WR09	Susceptible	9	t10	165.44
WR	Wounded roots	WR10	Susceptible	10	t10	202.874
WR	Wounded roots	WR11	Susceptible	11	t10	200.04
WR	Wounded roots	WR12	Susceptible	12	t10	186.274
DXI	Direct xylem inoculation	DXI01	Susceptible	1	t10	275.876
DXI	Direct xylem inoculation	DXI02	Susceptible	2	t10	192.527
DXI	Direct xylem inoculation	DXI03	Susceptible	3	t10	178.71
DXI	Direct xylem inoculation	DXI04	Susceptible	4	t10	157.091
DXI	Direct xylem inoculation	DXI05	Susceptible	5	t10	157.74
DXI	Direct xylem inoculation	DXI06	Susceptible	6	t10	168.699
DXI	Direct xylem inoculation	DXI07	Susceptible	7	t10	164.466
DXI	Direct xylem inoculation	DXI08	Susceptible	8	t10	178.595
DXI	Direct xylem inoculation	DXI09	Susceptible	9	t10	148.977
DXI	Direct xylem inoculation	DXI10	Susceptible	10	t10	157.768
DXI	Direct xylem inoculation	DXI11	Susceptible	11	t10	140.824
DXI	Direct xylem inoculation	DXI12	Susceptible	12	t10	195.393
IR	Intact roots	IR01	Susceptible	1	t11	0.606209
IR	Intact roots	IR02	Susceptible	2	t11	0.935359
IR	Intact roots	IR03	Susceptible	3	t11	0.939526
IR	Intact roots	IR04	Susceptible	4	t11	1.0847
IR	Intact roots	IR05	Susceptible	5	t11	1.05015
IR	Intact roots	IR06	Susceptible	6	t11	0.987133
IR	Intact roots	IR07	Susceptible	7	t11	2.11388
IR	Intact roots	IR08	Susceptible	8	t11	2.32444
IR	Intact roots	IR09	Susceptible	9	t11	1.50499
IR	Intact roots	IR10	Susceptible	10	t11	2.70783
IR	Intact roots	IR11	Susceptible	11	t11	2.38324
IR	Intact roots	IR12	Susceptible	12	t11	2.55319
WR	Wounded roots	WR01	Susceptible	1	t11	81.0137
WR	Wounded roots	WR02	Susceptible	2	t11	45.3364
WR	Wounded roots	WR03	Susceptible	3	t11	51.5429
WR	Wounded roots	WR04	Susceptible	4	t11	106.862
WR	Wounded roots	WR05	Susceptible	5	t11	149.864
WR	Wounded roots	WR06	Susceptible	6	t11	52.1883
WR	Wounded roots	WR07	Susceptible	7	t11	232.411
WR	Wounded roots	WR08	Susceptible	8	t11	171.963
WR	Wounded roots	WR09	Susceptible	9	t11	165.44
WR	Wounded roots	WR10	Susceptible	10	t11	202.874
WR	Wounded roots	WR11	Susceptible	11	t11	200.04
WR	Wounded roots	WR12	Susceptible	12	t11	186.274
DXI	Direct xylem inoculation	DXI01	Susceptible	1	t11	275.876
DXI	Direct xylem inoculation	DXI02	Susceptible	2	t11	192.527
DXI	Direct xylem inoculation	DXI03	Susceptible	3	t11	178.71
DXI	Direct xylem inoculation	DXI04	Susceptible	4	t11	157.091
DXI	Direct xylem inoculation	DXI05	Susceptible	5	t11	157.74
DXI	Direct xylem inoculation	DXI06	Susceptible	6	t11	168.699
DXI	Direct xylem inoculation	DXI07	Susceptible	7	t11	164.466
DXI	Direct xylem inoculation	DXI08	Susceptible	8	t11	178.595
DXI	Direct xylem inoculation	DXI09	Susceptible	9	t11	148.977
DXI	Direct xylem inoculation	DXI10	Susceptible	10	t11	157.768
DXI	Direct xylem inoculation	DXI11	Susceptible	11	t11	140.824
DXI	Direct xylem inoculation	DXI12	Susceptible	12	t11	195.393
IR	Intact roots	IR01	Susceptible	1	t12	0.606209
IR	Intact roots	IR02	Susceptible	2	t12	0.935359
IR	Intact roots	IR03	Susceptible	3	t12	0.939526
IR	Intact roots	IR04	Susceptible	4	t12	1.0847
IR	Intact roots	IR05	Susceptible	5	t12	1.05015
IR	Intact roots	IR06	Susceptible	6	t12	0.987133
IR	Intact roots	IR07	Susceptible	7	t12	2.11388
IR	Intact roots	IR08	Susceptible	8	t12	2.32444
IR	Intact roots	IR09	Susceptible	9	t12	1.50499
IR	Intact roots	IR10	Susceptible	10	t12	2.70783
IR	Intact roots	IR11	Susceptible	11	t12	2.38324
IR	Intact roots	IR12	Susceptible	12	t12	2.55319
WR	Wounded roots	WR01	Susceptible	1	t12	81.0137
WR	Wounded roots	WR02	Susceptible	2	t12	45.3364
WR	Wounded roots	WR03	Susceptible	3	t12	51.5429
WR	Wounded roots	WR04	Susceptible	4	t12	106.862
WR	Wounded roots	WR05	Susceptible	5	t12	149.864
WR	Wounded roots	WR06	Susceptible	6	t12	52.1883
WR	Wounded roots	WR07	Susceptible	7	t12	232.411
WR	Wounded roots	WR08	Susceptible	8	t12	171.963
WR	Wounded roots	WR09	Susceptible	9	t12	165.44
WR	Wounded roots	WR10	Susceptible	10	t12	202.874
WR	Wounded roots	WR11	Susceptible	11	t12	200.04
WR	Wounded roots	WR12	Susceptible	12	t12	186.274
DXI	Direct xylem inoculation	DXI01	Susceptible	1	t12	275.876
DXI	Direct xylem inoculation	DXI02	Susceptible	2	t12	192.527
DXI	Direct xylem inoculation	DXI03	Susceptible	3	t12	178.71
DXI	Direct xylem inoculation	DXI04	Susceptible	4	t12	157.091
DXI	Direct xylem inoculation	DXI05	Susceptible	5	t12	157.74
DXI	Direct xylem inoculation	DXI06	Susceptible	6	t12	168.699
DXI	Direct xylem inoculation	DXI07	Susceptible	7	t12	164.466
DXI	Direct xylem inoculation	DXI08	Susceptible	8	t12	178.595
DXI	Direct xylem inoculation	DXI09	Susceptible	9	t12	148.977
DXI	Direct xylem inoculation	DXI10	Susceptible	10	t12	157.768
DXI	Direct xylem inoculation	DXI11	Susceptible	11	t12	140.824
DXI	Direct xylem inoculation	DXI12	Susceptible	12	t12	195.393
IR	Intact roots	IR01	Susceptible	1	t13	0.606209
IR	Intact roots	IR02	Susceptible	2	t13	0.935359
IR	Intact roots	IR03	Susceptible	3	t13	0.939526
IR	Intact roots	IR04	Susceptible	4	t13	1.0847
IR	Intact roots	IR05	Susceptible	5	t13	1.05015
IR	Intact roots	IR06	Susceptible	6	t13	0.987133
IR	Intact roots	IR07	Susceptible	7	t13	2.11388
IR	Intact roots	IR08	Susceptible	8	t13	2.32444
IR	Intact roots	IR09	Susceptible	9	t13	1.50499
IR	Intact roots	IR10	Susceptible	10	t13	2.70783
IR	Intact roots	IR11	Susceptible	11	t13	2.38324
IR	Intact roots	IR12	Susceptible	12	t13	2.55319
WR	Wounded roots	WR01	Susceptible	1	t13	81.0137
WR	Wounded roots	WR02	Susceptible	2	t13	45.3364
WR	Wounded roots	WR03	Susceptible	3	t13	51.5429
WR	Wounded roots	WR04	Susceptible	4	t13	106.862
WR	Wounded roots	WR05	Susceptible	5	t13	149.864
WR	Wounded roots	WR06	Susceptible	6	t13	52.1883
WR	Wounded roots	WR07	Susceptible	7	t13	232.411
WR	Wounded roots	WR08	Susceptible	8	t13	171.963
WR	Wounded roots	WR09	Susceptible	9	t13	165.44
WR	Wounded roots	WR10	Susceptible	10	t13	202.874
WR	Wounded roots	WR11	Susceptible	11	t13	200.04
WR	Wounded roots	WR12	Susceptible	12	t13	186.274
DXI	Direct xylem inoculation	DXI01	Susceptible	1	t13	275.876
DXI	Direct xylem inoculation	DXI02	Susceptible	2	t13	192.527
DXI	Direct xylem inoculation	DXI03	Susceptible	3	t13	178.71
DXI	Direct xylem inoculation	DXI04	Susceptible	4	t13	157.091
DXI	Direct xylem inoculation	DXI05	Susceptible	5	t13	157.74
DXI	Direct xylem inoculation	DXI06	Susceptible	6	t13	168.699
DXI	Direct xylem inoculation	DXI07	Susceptible	7	t13	164.466
DXI	Direct xylem inoculation	DXI08	Susceptible	8	t13	178.595
DXI	Direct xylem inoculation	DXI09	Susceptible	9	t13	148.977
DXI	Direct xylem inoculation	DXI10	Susceptible	10	t13	157.768
DXI	Direct xylem inoculation	DXI11	Susceptible	11	t13	140.824
DXI	Direct xylem inoculation	DXI12	Susceptible	12	t13	195.393
IR	Intact roots	IR01	Susceptible	1	t14	0.606209
IR	Intact roots	IR02	Susceptible	2	t14	0.935359
IR	Intact roots	IR03	Susceptible	3	t14	0.939526
IR	Intact roots	IR04	Susceptible	4	t14	1.0847
IR	Intact roots	IR05	Susceptible	5	t14	1.05015
IR	Intact roots	IR06	Susceptible	6	t14	0.987133
IR	Intact roots	IR07	Susceptible	7	t14	2.11388
IR	Intact roots	IR08	Susceptible	8	t14	2.32444
IR	Intact roots	IR09	Susceptible	9	t14	1.50499
IR	Intact roots	IR10	Susceptible	10	t14	2.70783
IR	Intact roots	IR11	Susceptible	11	t14	2.38324
IR	Intact roots	IR12	Susceptible	12	t14	2.55319
WR	Wounded roots	WR01	Susceptible	1	t14	81.0137
WR	Wounded roots	WR02	Susceptible	2	t14	45.3364
WR	Wounded roots	WR03	Susceptible	3	t14	51.5429
WR	Wounded roots	WR04	Susceptible	4	t14	106.862
WR	Wounded roots	WR05	Susceptible	5	t14	149.864
WR	Wounded roots	WR06	Susceptible	6	t14	52.1883
WR	Wounded roots	WR07	Susceptible	7	t14	232.411
WR	Wounded roots	WR08	Susceptible	8	t14	171.963
WR	Wounded roots	WR09	Susceptible	9	t14	165.44
WR	Wounded roots	WR10	Susceptible	10	t14	202.874
WR	Wounded roots	WR11	Susceptible	11	t14	200.04
WR	Wounded roots	WR12	Susceptible	12	t14	186.274
DXI	Direct xylem inoculation	DXI01	Susceptible	1	t14	275.876
DXI	Direct xylem inoculation	DXI02	Susceptible	2	t14	192.527
DXI	Direct xylem inoculation	DXI03	Susceptible	3	t14	178.71
DXI	Direct xylem inoculation	DXI04	Susceptible	4	t14	157.091
DXI	Direct xylem inoculation	DXI05	Susceptible	5	t14	157.74
DXI	Direct xylem inoculation	DXI06	Susceptible	6	t14	168.699
DXI	Direct xylem inoculation	DXI07	Susceptible	7	t14	164.466
DXI	Direct xylem inoculation	DXI08	Susceptible	8	t14	178.595
DXI	Direct xylem inoculation	DXI09	Susceptible	9	t14	148.977
DXI	Direct xylem inoculation	DXI10	Susceptible	10	t14	157.768
DXI	Direct xylem inoculation	DXI11	Susceptible	11	t14	140.824
DXI	Direct xylem inoculation	DXI12	Susceptible	12	t14	195.393
IR	Intact roots	IR01	Susceptible	1	t15	0.606209
IR	Intact roots	IR02	Susceptible	2	t15	0.935359
IR	Intact roots	IR03	Susceptible	3	t15	0.939526
IR	Intact roots	IR04	Susceptible	4	t15	1.0847
IR	Intact roots	IR05	Susceptible	5	t15	1.05015
IR	Intact roots	IR06	Susceptible	6	t15	0.987133
IR	Intact roots	IR07	Susceptible	7	t15	2.11388
IR	Intact roots	IR08	Susceptible	8	t15	2.32444
IR	Intact roots	IR09	Susceptible	9	t15	1.50499
IR	Intact roots	IR10	Susceptible	10	t15	2.70783
IR	Intact roots	IR11	Susceptible	11	t15	2.38324
IR	Intact roots	IR12	Susceptible	12	t15	2.55319
WR	Wounded roots	WR01	Susceptible	1	t15	81.0137
WR	Wounded roots	WR02	Susceptible	2	t15	45.3364
WR	Wounded roots	WR03	Susceptible	3	t15	51.5429
WR	Wounded roots	WR04	Susceptible	4	t15	106.862
WR	Wounded roots	WR05	Susceptible	5	t15	149.864
WR	Wounded roots	WR06	Susceptible	6	t15	52.1883
WR	Wounded roots	WR07	Susceptible	7	t15	232.411
WR	Wounded roots	WR08	Susceptible	8	t15	171.963
WR	Wounded roots	WR09	Susceptible	9	t15	165.44
WR	Wounded roots	WR10	Susceptible	10	t15	202.874
WR	Wounded roots	WR11	Susceptible	11	t15	200.04
WR	Wounded roots	WR12	Susceptible	12	t15	186.274
DXI	Direct xylem inoculation	DXI01	Susceptible	1	t15	275.876
DXI	Direct xylem inoculation	DXI02	Susceptible	2	t15	192.527
DXI	Direct xylem inoculation	DXI03	Susceptible	3	t15	178.71
DXI	Direct xylem inoculation	DXI04	Susceptible	4	t15	157.091
DXI	Direct xylem inoculation	DXI05	Susceptible	5	t15	157.74
DXI	Direct xylem inoculation	DXI06	Susceptible	6	t15	168.699
DXI	Direct xylem inoculation	DXI07	Susceptible	7	t15	164.466
DXI	Direct xylem inoculation	DXI08	Susceptible	8	t15	178.595
DXI	Direct xylem inoculation	DXI09	Susceptible	9	t15	148.977
DXI	Direct xylem inoculation	DXI10	Susceptible	10	t15	157.768
DXI	Direct xylem inoculation	DXI11	Susceptible	11	t15	140.824
DXI	Direct xylem inoculation	DXI12	Susceptible	12	t15	195.393
IR	Intact roots	IR01	Susceptible	1	t16	0.606209
IR	Intact roots	IR02	Susceptible	2	t16	0.935359
IR	Intact roots	IR03	Susceptible	3	t16	0.939526
IR	Intact roots	IR04	Susceptible	4	t16	1.0847
IR	Intact roots	IR05	Susceptible	5	t16	1.05015
IR	Intact roots	IR06	Susceptible	6	t16	0.987133
IR	Intact roots	IR07	Susceptible	7	t16	2.11388
IR	Intact roots	IR08	Susceptible	8	t16	2.32444
IR	Intact roots	IR09	Susceptible	9	t16	1.50499
IR	Intact roots	IR10	Susceptible	10	t16	2.70783
IR	Intact roots	IR11	Susceptible	11	t16	2.38324
IR	Intact roots	IR12	Susceptible	12	t16	2.55319
WR	Wounded roots	WR01	Susceptible	1	t16	81.0137
WR	Wounded roots	WR02	Susceptible	2	t16	45.3364
WR	Wounded roots	WR03	Susceptible	3	t16	51.5429
WR	Wounded roots	WR04	Susceptible	4	t16	106.862
WR	Wounded roots	WR05	Susceptible	5	t16	149.864
WR	Wounded roots	WR06	Susceptible	6	t16	52.1883
WR	Wounded roots	WR07	Susceptible	7	t16	232.411
WR	Wounded roots	WR08	Susceptible	8	t16	171.963
WR	Wounded roots	WR09	Susceptible	9	t16	165.44
WR	Wounded roots	WR10	Susceptible	10	t16	202.874
WR	Wounded roots	WR11	Susceptible	11	t16	200.04
WR	Wounded roots	WR12	Susceptible	12	t16	186.274
DXI	Direct xylem inoculation	DXI01	Susceptible	1	t16	275.876
DXI	Direct xylem inoculation	DXI02	Susceptible	2	t16	192.527
DXI	Direct xylem inoculation	DXI03	Susceptible	3	t16	178.71
DXI	Direct xylem inoculation	DXI04	Susceptible	4	t16	157.091
DXI	Direct xylem inoculation	DXI05	Susceptible	5	t16	157.74
DXI	Direct xylem inoculation	DXI06	Susceptible	6	t16	168.699
DXI	Direct xylem inoculation	DXI07	Susceptible	7	t16	164.466
DXI	Direct xylem inoculation	DXI08	Susceptible	8	t16	178.595
DXI	Direct xylem inoculation	DXI09	Susceptible	9	t16	148.977
DXI	Direct xylem inoculation	DXI10	Susceptible	10	t16	157.768
DXI	Direct xylem inoculation	DXI11	Susceptible	11	t16	140.824
DXI	Direct xylem inoculation	DXI12	Susceptible	12	t16	195.393
IR	Intact roots	IR01	Susceptible	1	t17	0.606209
IR	Intact roots	IR02	Susceptible	2	t17	0.935359
IR	Intact roots	IR03	Susceptible	3	t17	0.939526
IR	Intact roots	IR04	Susceptible	4	t17	1.0847
IR	Intact roots	IR05	Susceptible	5	t17	1.05015
IR	Intact roots	IR06	Susceptible	6	t17	0.987133
IR	Intact roots	IR07	Susceptible	7	t17	2.11388
IR	Intact roots	IR08	Susceptible	8	t17	2.32444
IR	Intact roots	IR09	Susceptible	9	t17	1.50499
IR	Intact roots	IR10	Susceptible	10	t17	2.70783
IR	Intact roots	IR11	Susceptible	11	t17	2.38324
IR	Intact roots	IR12	Susceptible	12	t17	2.55319
WR	Wounded roots	WR01	Susceptible	1	t17	81.0137
WR	Wounded roots	WR02	Susceptible	2	t17	45.3364
WR	Wounded roots	WR03	Susceptible	3	t17	51.5429
WR	Wounded roots	WR04	Susceptible	4	t17	106.862
WR	Wounded roots	WR05	Susceptible	5	t17	149.864
WR	Wounded roots	WR06	Susceptible	6	t17	52.1883
WR	Wounded roots	WR07	Susceptible	7	t17	232.411
WR	Wounded roots	WR08	Susceptible	8	t17	171.963
WR	Wounded roots	WR09	Susceptible	9	t17	165.44
WR	Wounded roots	WR10	Susceptible	10	t17	202.874
WR	Wounded roots	WR11	Susceptible	11	t17	200.04
WR	Wounded roots	WR12	Susceptible	12	t17	186.274
DXI	Direct xylem inoculation	DXI01	Susceptible	1	t17	275.876
DXI	Direct xylem inoculation	DXI02	Susceptible	2	t17	192.527
DXI	Direct xylem inoculation	DXI03	Susceptible	3	t17	178.71
DXI	Direct xylem inoculation	DXI04	Susceptible	4	t17	157.091
DXI	Direct xylem inoculation	DXI05	Susceptible	5	t17	157.74
DXI	Direct xylem inoculation	DXI06	Susceptible	6	t17	168.699
DXI	Direct xylem inoculation	DXI07	Susceptible	7	t17	164.466
DXI	Direct xylem inoculation	DXI08	Susceptible	8	t17	178.595
DXI	Direct xylem inoculation	DXI09	Susceptible	9	t17	148.977
DXI	Direct xylem inoculation	DXI10	Susceptible	10	t17	157.768
DXI	Direct xylem inoculation	DXI11	Susceptible	11	t17	140.824
DXI	Direct xylem inoculation	DXI12	Susceptible	12	t17	195.393
IR	Intact roots	IR01	Susceptible	1	t18	0.606209
IR	Intact roots	IR02	Susceptible	2	t18	0.935359
IR	Intact roots	IR03	Susceptible	3	t18	0.939526
IR	Intact roots	IR04	Susceptible	4	t18	1.0847
IR	Intact roots	IR05	Susceptible	5	t18	1.05015
IR	Intact roots	IR06	Susceptible	6	t18	0.987133
IR	Intact roots	IR07	Susceptible	7	t18	2.11388
IR	Intact roots	IR08	Susceptible	8	t18	2.32444
IR	Intact roots	IR09	Susceptible	9	t18	1.50499
IR	Intact roots	IR10	Susceptible	10	t18	2.70783
IR	Intact roots	IR11	Susceptible	11	t18	2.38324
IR	Intact roots	IR12	Susceptible	12	t18	2.55319
WR	Wounded roots	WR01	Susceptible	1	t18	81.0137
WR	Wounded roots	WR02	Susceptible	2	t18	45.3364
WR	Wounded roots	WR03	Susceptible	3	t18	51.5429
WR	Wounded roots	WR04	Susceptible	4	t18	106.862
WR	Wounded roots	WR05	Susceptible	5	t18	149.864
WR	Wounded roots	WR06	Susceptible	6	t18	52.1883
WR	Wounded roots	WR07	Susceptible	7	t18	232.411
WR	Wounded roots	WR08	Susceptible	8	t18	171.963
WR	Wounded roots	WR09	Susceptible	9	t18	165.44
WR	Wounded roots	WR10	Susceptible	10	t18	202.874
WR	Wounded roots	WR11	Susceptible	11	t18	200.04
WR	Wounded roots	WR12	Susceptible	12	t18	186.274
DXI	Direct xylem inoculation	DXI01	Susceptible	1	t18	275.876
DXI	Direct xylem inoculation	DXI02	Susceptible	2	t18	192.527
DXI	Direct xylem inoculation	DXI03	Susceptible	3	t18	178.71
DXI	Direct xylem inoculation	DXI04	Susceptible	4	t18	157.091
DXI	Direct xylem inoculation	DXI05	Susceptible	5	t18	157.74
DXI	Direct xylem inoculation	DXI06	Susceptible	6	t18	168.699
DXI	Direct xylem inoculation	DXI07	Susceptible	7	t18	164.466
DXI	Direct xylem inoculation	DXI08	Susceptible	8	t18	178.595
DXI	Direct xylem inoculation	DXI09	Susceptible	9	t18	148.977
DXI	Direct xylem inoculation	DXI10	Susceptible	10	t18	157.768
DXI	Direct xylem inoculation	DXI11	Susceptible	11	t18	140.824
DXI	Direct xylem inoculation	DXI12	Susceptible	12	t18	195.393
IR	Intact roots	IR01	Susceptible	1	t19	0.606209
IR	Intact roots	IR02	Susceptible	2	t19	0.935359
IR	Intact roots	IR03	Susceptible	3	t19	0.939526
IR	Intact roots	IR04	Susceptible	4	t19	1.0847
IR	Intact roots	IR05	Susceptible	5	t19	1.05015
IR	Intact roots	IR06	Susceptible	6	t19	0.987133
IR	Intact roots	IR07	Susceptible	7	t19	2.11388
IR	Intact roots	IR08	Susceptible	8	t19	2.32444
IR	Intact roots	IR09	Susceptible	9	t19	1.50499
IR	Intact roots	IR10	Susceptible	10	t19	2.70783
IR	Intact roots	IR11	Susceptible	11	t19	2.38324
IR	Intact roots	IR12	Susceptible	12	t19	2.55319
WR	Wounded roots	WR01	Susceptible	1	t19	81.0137
WR	Wounded roots	WR02	Susceptible	2	t19	45.3364
WR	Wounded roots	WR03	Susceptible	3	t19	51.5429
WR	Wounded roots	WR04	Susceptible	4	t19	106.862
WR	Wounded roots	WR05	Susceptible	5	t19	149.864
WR	Wounded roots	WR06	Susceptible	6	t19	52.1883
WR	Wounded roots	WR07	Susceptible	7	t19	232.411
WR	Wounded roots	WR08	Susceptible	8	t19	171.963
WR	Wounded roots	WR09	Susceptible	9	t19	165.44
WR	Wounded roots	WR10	Susceptible	10	t19	202.874
WR	Wounded roots	WR11	Susceptible	11	t19	200.04
WR	Wounded roots	WR12	Susceptible	12	t19	186.274
DXI	Direct xylem inoculation	DXI01	Susceptible	1	t19	275.876
DXI	Direct xylem inoculation	DXI02	Susceptible	2	t19	192.527
DXI	Direct xylem inoculation	DXI03	Susceptible	3	t19	178.71
DXI	Direct xylem inoculation	DXI04	Susceptible	4	t19	157.091
DXI	Direct xylem inoculation	DXI05	Susceptible	5	t19	157.74
DXI	Direct xylem inoculation	DXI06	Susceptible	6	t19	168.699
DXI	Direct xylem inoculation	DXI07	Susceptible	7	t19	164.466
DXI	Direct xylem inoculation	DXI08	Susceptible	8	t19	178.595
DXI	Direct xylem inoculation	DXI09	Susceptible	9	t19	148.977
DXI	Direct xylem inoculation	DXI10	Susceptible	10	t19	157.768
DXI	Direct xylem inoculation	DXI11	Susceptible	11	t19	140.824
DXI	Direct xylem inoculation	DXI12	Susceptible	12	t19	195.393
IR	Intact roots	IR01	Susceptible	1	t20	0.606209
IR	Intact roots	IR02	Susceptible	2	t20	0.935359
IR	Intact roots	IR03	Susceptible	3	t20	0.939526
IR	Intact roots	IR04	Susceptible	4	t20	1.0847
IR	Intact roots	IR05	Susceptible	5	t20	1.05015
IR	Intact roots	IR06	Susceptible	6	t20	0.987133
IR	Intact roots	IR07	Susceptible	7	t20	2.11388
IR	Intact roots	IR08	Susceptible	8	t20	2.32444
IR	Intact roots	IR09	Susceptible	9	t20	1.50499
IR	Intact roots	IR10	Susceptible	10	t20	2.70783
IR	Intact roots	IR11	Susceptible	11	t20	2.38324
IR	Intact roots	IR12	Susceptible	12	t20	2.55319
WR	Wounded roots	WR01	Susceptible	1	t20	81.0137
WR	Wounded roots	WR02	Susceptible	2	t20	45.3364
WR	Wounded roots	WR03	Susceptible	3	t20	51.5429
WR	Wounded roots	WR04	Susceptible	4	t20	106.862
WR	Wounded roots	WR05	Susceptible	5	t20	149.864
WR	Wounded roots	WR06	Susceptible	6	t20	52.1883
WR	Wounded roots	WR07	Susceptible	7	t20	232.411
WR	Wounded roots	WR08	Susceptible	8	t20	171.963
WR	Wounded roots	WR09	Susceptible	9	t20	165.44
WR	Wounded roots	WR10	Susceptible	10	t20	202.874
WR	Wounded roots	WR11	Susceptible	11	t20	200.04
WR	Wounded roots	WR12	Susceptible	12	t20	186.274
DXI	Direct xylem inoculation	DXI01	Susceptible	1	t20	275.876
DXI	Direct xylem inoculation	DXI02	Susceptible	2	t20	192.527
DXI	Direct xylem inoculation	DXI03	Susceptible	3	t20	178.71
DXI	Direct xylem inoculation	DXI04	Susceptible	4	t20	157.091
DXI	Direct xylem inoculation	DXI05	Susceptible	5	t20	157.74
DXI	Direct xylem inoculation	DXI06	Susceptible	6	t20	168.699
DXI	Direct xylem inoculation	DXI07	Susceptible	7	t20	164.466
DXI	Direct xylem inoculation	DXI08	Susceptible	8	t20	178.595
DXI	Direct xylem inoculation	DXI09	Susceptible	9	t20	148.977
DXI	Direct xylem inoculation	DXI10	Susceptible	10	t20	157.768
DXI	Direct xylem inoculation	DXI11	Susceptible	11	t20	140.824
DXI	Direct xylem inoculation	DXI12	Susceptible	12	t20	195.393
IR	Intact roots	IR01	Susceptible	1	t21	0.606209
IR	Intact roots	IR02	Susceptible	2	t21	0.935359
IR	Intact roots	IR03	Susceptible	3	t21	0.939526
IR	Intact roots	IR04	Susceptible	4	t21	1.0847
IR	Intact roots	IR05	Susceptible	5	t21	1.05015
IR	Intact roots	IR06	Susceptible	6	t21	0.987133
IR	Intact roots	IR07	Susceptible	7	t21	2.11388
IR	Intact roots	IR08	Susceptible	8	t21	2.32444
IR	Intact roots	IR09	Susceptible	9	t21	1.50499
IR	Intact roots	IR10	Susceptible	10	t21	2.70783
IR	Intact roots	IR11	Susceptible	11	t21	2.38324
IR	Intact roots	IR12	Susceptible	12	t21	2.55319
WR	Wounded roots	WR01	Susceptible	1	t21	81.0137
WR	Wounded roots	WR02	Susceptible	2	t21	45.3364
WR	Wounded roots	WR03	Susceptible	3	t21	51.5429
WR	Wounded roots	WR04	Susceptible	4	t21	106.862
WR	Wounded roots	WR05	Susceptible	5	t21	149.864
WR	Wounded roots	WR06	Susceptible	6	t21	52.1883
WR	Wounded roots	WR07	Susceptible	7	t21	232.411
WR	Wounded roots	WR08	Susceptible	8	t21	171.963
WR	Wounded roots	WR09	Susceptible	9	t21	165.44
WR	Wounded roots	WR10	Susceptible	10	t21	202.874
WR	Wounded roots	WR11	Susceptible	11	t21	200.04
WR	Wounded roots	WR12	Susceptible	12	t21	186.274
DXI	Direct xylem inoculation	DXI01	Susceptible	1	t21	275.876
DXI	Direct xylem inoculation	DXI02	Susceptible	2	t21	192.527
DXI	Direct xylem inoculation	DXI03	Susceptible	3	t21	178.71
DXI	Direct xylem inoculation	DXI04	Susceptible	4	t21	157.091
DXI	Direct xylem inoculation	DXI05	Susceptible	5	t21	157.74
DXI	Direct xylem inoculation	DXI06	Susceptible	6	t21	168.699
DXI	Direct xylem inoculation	DXI07	Susceptible	7	t21	164.466
DXI	Direct xylem inoculation	DXI08	Susceptible	8	t21	178.595
DXI	Direct xylem inoculation	DXI09	Susceptible	9	t21	148.977
DXI	Direct xylem inoculation	DXI10	Susceptible	10	t21	157.768
DXI	Direct xylem inoculation	DXI11	Susceptible	11	t21	140.824
DXI	Direct xylem inoculation	DXI12	Susceptible	12	t21	195.393
IR	Intact roots	IR01	Susceptible	1	t22	0.606209
IR	Intact roots	IR02	Susceptible	2	t22	0.935359
IR	Intact roots	IR03	Susceptible	3	t22	0.939526
IR	Intact roots	IR04	Susceptible	4	t22	1.0847
IR	Intact roots	IR05	Susceptible	5	t22	1.05015
IR	Intact roots	IR06	Susceptible	6	t22	0.987133
IR	Intact roots	IR07	Susceptible	7	t22	2.11388
IR	Intact roots	IR08	Susceptible	8	t22	2.32444
IR	Intact roots	IR09	Susceptible	9	t22	1.50499
IR	Intact roots	IR10	Susceptible	10	t22	2.70783
IR	Intact roots	IR11	Susceptible	11	t22	2.38324
IR	Intact roots	IR12	Susceptible	12	t22	2.55319
WR	Wounded roots	WR01	Susceptible	1	t22	81.0137
WR	Wounded roots	WR02	Susceptible	2	t22	45.3364
WR	Wounded roots	WR03	Susceptible	3	t22	51.5429
WR	Wounded roots	WR04	Susceptible	4	t22	106.862
WR	Wounded roots	WR05	Susceptible	5	t22	149.864
WR	Wounded roots	WR06	Susceptible	6	t22	52.1883
WR	Wounded roots	WR07	Susceptible	7	t22	232.411
WR	Wounded roots	WR08	Susceptible	8	t22	171.963
WR	Wounded roots	WR09	Susceptible	9	t22	165.44
WR	Wounded roots	WR10	Susceptible	10	t22	202.874
WR	Wounded roots	WR11	Susceptible	11	t22	200.04
WR	Wounded roots	WR12	Susceptible	12	t22	186.274
DXI	Direct xylem inoculation	DXI01	Susceptible	1	t22	275.876
DXI	Direct xylem inoculation	DXI02	Susceptible	2	t22	192.527
DXI	Direct xylem inoculation	DXI03	Susceptible	3	t22	178.71
DXI	Direct xylem inoculation	DXI04	Susceptible	4	t22	157.091
DXI	Direct xylem inoculation	DXI05	Susceptible	5	t22	157.74
DXI	Direct xylem inoculation	DXI06	Susceptible	6	t22	168.699
DXI	Direct xylem inoculation	DXI07	Susceptible	7	t22	164.466
DXI	Direct xylem inoculation	DXI08	Susceptible	8	t22	178.595
DXI	Direct xylem inoculation	DXI09	Susceptible	9	t22	148.977
DXI	Direct xylem inoculation	DXI10	Susceptible	10	t22	157.768
DXI	Direct xylem inoculation	DXI11	Susceptible	11	t22	140.824
DXI	Direct xylem inoculation	DXI12	Susceptible	12	t22	195.393
IR	Intact roots	IR01	Susceptible	1	t23	0.606209
IR	Intact roots	IR02	Susceptible	2	t23	0.935359
IR	Intact roots	IR03	Susceptible	3	t23	0.939526
IR	Intact roots	IR04	Susceptible	4	t23	1.0847
IR	Intact roots	IR05	Susceptible	5	t23	1.05015
IR	Intact roots	IR06	Susceptible	6	t23	0.987133
IR	Intact roots	IR07	Susceptible	7	t23	2.11388
IR	Intact roots	IR08	Susceptible	8	t23	2.32444
IR	Intact roots	IR09	Susceptible	9	t23	1.50499
IR	Intact roots	IR10	Susceptible	10	t23	2.70783
IR	Intact roots	IR11	Susceptible	11	t23	2.38324
IR	Intact roots	IR12	Susceptible	12	t23	2.55319
WR	Wounded roots	WR01	Susceptible	1	t23	81.0137
WR	Wounded roots	WR02	Susceptible	2	t23	45.3364
WR	Wounded roots	WR03	Susceptible	3	t23	51.5429
WR	Wounded roots	WR04	Susceptible	4	t23	106.862
WR	Wounded roots	WR05	Susceptible	5	t23	149.864
WR	Wounded roots	WR06	Susceptible	6	t23	52.1883
WR	Wounded roots	WR07	Susceptible	7	t23	232.411
WR	Wounded roots	WR08	Susceptible	8	t23	171.963
WR	Wounded roots	WR09	Susceptible	9	t23	165.44
WR	Wounded roots	WR10	Susceptible	10	t23	202.874
WR	Wounded roots	WR11	Susceptible	11	t23	200.04
WR	Wounded roots	WR12	Susceptible	12	t23	186.274
DXI	Direct xylem inoculation	DXI01	Susceptible	1	t23	275.876
DXI	Direct xylem inoculation	DXI02	Susceptible	2	t23	192.527
DXI	Direct xylem inoculation	DXI03	Susceptible	3	t23	178.71
DXI	Direct xylem inoculation	DXI04	Susceptible	4	t23	157.091
DXI	Direct xylem inoculation	DXI05	Susceptible	5	t23	157.74
DXI	Direct xylem inoculation	DXI06	Susceptible	6	t23	168.699
DXI	Direct xylem inoculation	DXI07	Susceptible	7	t23	164.466
DXI	Direct xylem inoculation	DXI08	Susceptible	8	t23	178.595
DXI	Direct xylem inoculation	DXI09	Susceptible	9	t23	148.977
DXI	Direct xylem inoculation	DXI10	Susceptible	10	t23	157.768
DXI	Direct xylem inoculation	DXI11	Susceptible	11	t23	140.824
DXI	Direct xylem inoculation	DXI12	Susceptible	12	t23	195.393
IR	Intact roots	IR01	Susceptible	1	t24	0.606209
IR	Intact roots	IR02	Susceptible	2	t24	0.935359
IR	Intact roots	IR03	Susceptible	3	t24	0.939526
IR	Intact roots	IR04	Susceptible	4	t24	1.0847
IR	Intact roots	IR05	Susceptible	5	t24	1.05015
IR	Intact roots	IR06	Susceptible	6	t24	0.987133
IR	Intact roots	IR07	Susceptible	7	t24	2.11388
IR	Intact roots	IR08	Susceptible	8	t24	2.32444
IR	Intact roots	IR09	Susceptible	9	t24	1.50499
IR	Intact roots	IR10	Susceptible	10	t24	2.70783
IR	Intact roots	IR11	Susceptible	11	t24	2.38324
IR	Intact roots	IR12	Susceptible	12	t24	2.55319
WR	Wounded roots	WR01	Susceptible	1	t24	81.0137
WR	Wounded roots	WR02	Susceptible	2	t24	45.3364
WR	Wounded roots	WR03	Susceptible	3	t24	51.5429
WR	Wounded roots	WR04	Susceptible	4	t24	106.862
WR	Wounded roots	WR05	Susceptible	5	t24	149.864
WR	Wounded roots	WR06	Susceptible	6	t24	52.1883
WR	Wounded roots	WR07	Susceptible	7	t24	232.411
WR	Wounded roots	WR08	Susceptible	8	t24	171.963
WR	Wounded roots	WR09	Susceptible	9	t24	165.44
WR	Wounded roots	WR10	Susceptible	10	t24	202.874
WR	Wounded roots	WR11	Susceptible	11	t24	200.04
WR	Wounded roots	WR12	Susceptible	12	t24	186.274
DXI	Direct xylem inoculation	DXI01	Susceptible	1	t24	275.876
DXI	Direct xylem inoculation	DXI02	Susceptible	2	t24	192.527
DXI	Direct xylem inoculation	DXI03	Susceptible	3	t24	178.71
DXI	Direct xylem inoculation	DXI04	Susceptible	4	t24	157.091
DXI	Direct xylem inoculation	DXI05	Susceptible	5	t24	157.74
DXI	Direct xylem inoculation	DXI06	Susceptible	6	t24	168.699
DXI	Direct xylem inoculation	DXI07	Susceptible	7	t24	164.466
DXI	Direct xylem inoculation	DXI08	Susceptible	8	t24	178.595
DXI	Direct xylem inoculation	DXI09	Susceptible	9	t24	148.977
DXI	Direct xylem inoculation	DXI10	Susceptible	10	t24	157.768
DXI	Direct xylem inoculation	DXI11	Susceptible	11	t24	140.824
DXI	Direct xylem inoculation	DXI12	Susceptible	12	t24	195.393
IR	Intact roots	IR01	Susceptible	1	t25	0.606209
IR	Intact roots	IR02	Susceptible	2	t25	0.935359
IR	Intact roots	IR03	Susceptible	3	t25	0.939526
IR	Intact roots	IR04	Susceptible	4	t25	1.0847
IR	Intact roots	IR05	Susceptible	5	t25	1.05015
IR	Intact roots	IR06	Susceptible	6	t25	0.987133
IR	Intact roots	IR07	Susceptible	7	t25	2.11388
IR	Intact roots	IR08	Susceptible	8	t25	2.32444
IR	Intact roots	IR09	Susceptible	9	t25	1.50499
IR	Intact roots	IR10	Susceptible	10	t25	2.70783
IR	Intact roots	IR11	Susceptible	11	t25	2.38324
IR	Intact roots	IR12	Susceptible	12	t25	2.55319
WR	Wounded roots	WR01	Susceptible	1	t25	81.0137
WR	Wounded roots	WR02	Susceptible	2	t25	45.3364
WR	Wounded roots	WR03	Susceptible	3	t25	51.5429
WR	Wounded roots	WR04	Susceptible	4	t25	106.862
WR	Wounded roots	WR05	Susceptible	5	t25	149.864
WR	Wounded roots	WR06	Susceptible	6	t25	52.1883
WR	Wounded roots	WR07	Susceptible	7	t25	232.411
WR	Wounded roots	WR08	Susceptible	8	t25	171.963
WR	Wounded roots	WR09	Susceptible	9	t25	165.44
WR	Wounded roots	WR10	Susceptible	10	t25	202.874
WR	Wounded roots	WR11	Susceptible	11	t25	200.04
WR	Wounded roots	WR12	Susceptible	12	t25	186.274
DXI	Direct xylem inoculation	DXI01	Susceptible	1	t25	275.876
DXI	Direct xylem inoculation	DXI02	Susceptible	2	t25	192.527
DXI	Direct xylem inoculation	DXI03	Susceptible	3	t25	178.71
DXI	Direct xylem inoculation	DXI04	Susceptible	4	t25	157.091
DXI	Direct xylem inoculation	DXI05	Susceptible	5	t25	157.74
DXI	Direct xylem inoculation	DXI06	Susceptible	6	t25	168.699
DXI	Direct xylem inoculation	DXI07	Susceptible	7	t25	164.466
DXI	Direct xylem inoculation	DXI08	Susceptible	8	t25	178.595
DXI	Direct xylem inoculation	DXI09	Susceptible	9	t25	148.977
DXI	Direct xylem inoculation	DXI10	Susceptible	10	t25	157.768
DXI	Direct xylem inoculation	DXI11	Susceptible	11	t25	140.824
DXI	Direct xylem inoculation	DXI12	Susceptible	12	t25	195.393
IR	Intact roots	IR01	Susceptible	1	t26	0.606209
IR	Intact roots	IR02	Susceptible	2	t26	0.935359
IR	Intact roots	IR03	Susceptible	3	t26	0.939526
IR	Intact roots	IR04	Susceptible	4	t26	1.0847
IR	Intact roots	IR05	Susceptible	5	t26	1.05015
IR	Intact roots	IR06	Susceptible	6	t26	0.987133
IR	Intact roots	IR07	Susceptible	7	t26	2.11388
IR	Intact roots	IR08	Susceptible	8	t26	2.32444
IR	Intact roots	IR09	Susceptible	9	t26	1.50499
IR	Intact roots	IR10	Susceptible	10	t26	2.70783
IR	Intact roots	IR11	Susceptible	11	t26	2.38324
IR	Intact roots	IR12	Susceptible	12	t26	2.55319
WR	Wounded roots	WR01	Susceptible	1	t26	81.0137
WR	Wounded roots	WR02	Susceptible	2	t26	45.3364
WR	Wounded roots	WR03	Susceptible	3	t26	51.5429
WR	Wounded roots	WR04	Susceptible	4	t26	106.862
WR	Wounded roots	WR05	Susceptible	5	t26	149.864
WR	Wounded roots	WR06	Susceptible	6	t26	52.1883
WR	Wounded roots	WR07	Susceptible	7	t26	232.411
WR	Wounded roots	WR08	Susceptible	8	t26	171.963
WR	Wounded roots	WR09	Susceptible	9	t26	165.44
WR	Wounded roots	WR10	Susceptible	10	t26	202.874
WR	Wounded roots	WR11	Susceptible	11	t26	200.04
WR	Wounded roots	WR12	Susceptible	12	t26	186.274
DXI	Direct xylem inoculation	DXI01	Susceptible	1	t26	275.876
DXI	Direct xylem inoculation	DXI02	Susceptible	2	t26	192.527
DXI	Direct xylem inoculation	DXI03	Susceptible	3	t26	178.71
DXI	Direct xylem inoculation	DXI04	Susceptible	4	t26	157.091
DXI	Direct xylem inoculation	DXI05	Susceptible	5	t26	157.74
DXI	Direct xylem inoculation	DXI06	Susceptible	6	t26	168.699
DXI	Direct xylem inoculation	DXI07	Susceptible	7	t26	164.466
DXI	Direct xylem inoculation	DXI08	Susceptible	8	t26	178.595
DXI	Direct xylem inoculation	DXI09	Susceptible	9	t26	148.977
DXI	Direct xylem inoculation	DXI10	Susceptible	10	t26	157.768
DXI	Direct xylem inoculation	DXI11	Susceptible	11	t26	140.824
DXI	Direct xylem inoculation	DXI12	Susceptible	12	t26	195.393
IR	Intact roots	IR01	Susceptible	1	t27	0.606209
IR	Intact roots	IR02	Susceptible	2	t27	0.935359
IR	Intact roots	IR03	Susceptible	3	t27	0.939526
IR	Intact roots	IR04	Susceptible	4	t27	1.0847
IR	Intact roots	IR05	Susceptible	5	t27	1.05015
IR	Intact roots	IR06	Susceptible	6	t27	0.987133
IR	Intact roots	IR07	Susceptible	7	t27	2.11388
IR	Intact roots	IR08	Susceptible	8	t27	2.32444
IR	Intact roots	IR09	Susceptible	9	t27	1.50499
IR	Intact roots	IR10	Susceptible	10	t27	2.70783
IR	Intact roots	IR11	Susceptible	11	t27	2.38324
IR	Intact roots	IR12	Susceptible	12	t27	2.55319
WR	Wounded roots	WR01	Susceptible	1	t27	81.0137
WR	Wounded roots	WR02	Susceptible	2	t27	45.3364
WR	Wounded roots	WR03	Susceptible	3	t27	51.5429
WR	Wounded roots	WR04	Susceptible	4	t27	106.862
WR	Wounded roots	WR05	Susceptible	5	t27	149.864
WR	Wounded roots	WR06	Susceptible	6	t27	52.1883
WR	Wounded roots	WR07	Susceptible	7	t27	232.411
WR	Wounded roots	WR08	Susceptible	8	t27	171.963
WR	Wounded roots	WR09	Susceptible	9	t27	165.44
WR	Wounded roots	WR10	Susceptible	10	t27	202.874
WR	Wounded roots	WR11	Susceptible	11	t27	200.04
WR	Wounded roots	WR12	Susceptible	12	t27	186.274
DXI	Direct xylem inoculation	DXI01	Susceptible	1	t27	275.876
DXI	Direct xylem inoculation	DXI02	Susceptible	2	t27	192.527
DXI	Direct xylem inoculation	DXI03	Susceptible	3	t27	178.71
DXI	Direct xylem inoculation	DXI04	Susceptible	4	t27	157.091
DXI	Direct xylem inoculation	DXI05	Susceptible	5	t27	157.74
DXI	Direct xylem inoculation	DXI06	Susceptible	6	t27	168.699
DXI	Direct xylem inoculation	DXI07	Susceptible	7	t27	164.466
DXI	Direct xylem inoculation	DXI08	Susceptible	8	t27	178.595
DXI	Direct xylem inoculation	DXI09	Susceptible	9	t27	148.977
DXI	Direct xylem inoculation	DXI10	Susceptible	10	t27	157.768
DXI	Direct xylem inoculation	DXI11	Susceptible	11	t27	140.824
DXI	Direct xylem inoculation	DXI12	Susceptible	12	t27	195.393
IR	Intact roots	IR01	Susceptible	1	t28	0.606209
IR	Intact roots	IR02	Susceptible	2	t28	0.935359
IR	Intact roots	IR03	Susceptible	3	t28	0.939526
IR	Intact roots	IR04	Susceptible	4	t28	1.0847
IR	Intact roots	IR05	Susceptible	5	t28	1.05015
IR	Intact roots	IR06	Susceptible	6	t28	0.987133
IR	Intact roots	IR07	Susceptible	7	t28	2.11388
IR	Intact roots	IR08	Susceptible	8	t28	2.32444
IR	Intact roots	IR09	Susceptible	9	t28	1.50499
IR	Intact roots	IR10	Susceptible	10	t28	2.70783
IR	Intact roots	IR11	Susceptible	11	t28	2.38324
IR	Intact roots	IR12	Susceptible	12	t28	2.55319
WR	Wounded roots	WR01	Susceptible	1	t28	81.0137
WR	Wounded roots	WR02	Susceptible	2	t28	45.3364
WR	Wounded roots	WR03	Susceptible	3	t28	51.5429
WR	Wounded roots	WR04	Susceptible	4	t28	106.862
WR	Wounded roots	WR05	Susceptible	5	t28	149.864
WR	Wounded roots	WR06	Susceptible	6	t28	52.1883
WR	Wounded roots	WR07	Susceptible	7	t28	232.411
WR	Wounded roots	WR08	Susceptible	8	t28	171.963
WR	Wounded roots	WR09	Susceptible	9	t28	165.44
WR	Wounded roots	WR10	Susceptible	10	t28	202.874
WR	Wounded roots	WR11	Susceptible	11	t28	200.04
WR	Wounded roots	WR12	Susceptible	12	t28	186.274
DXI	Direct xylem inoculation	DXI01	Susceptible	1	t28	275.876
DXI	Direct xylem inoculation	DXI02	Susceptible	2	t28	192.527
DXI	Direct xylem inoculation	DXI03	Susceptible	3	t28	178.71
DXI	Direct xylem inoculation	DXI04	Susceptible	4	t28	157.091
DXI	Direct xylem inoculation	DXI05	Susceptible	5	t28	157.74
DXI	Direct xylem inoculation	DXI06	Susceptible	6	t28	168.699
DXI	Direct xylem inoculation	DXI07	Susceptible	7	t28	164.466
DXI	Direct xylem inoculation	DXI08	Susceptible	8	t28	178.595
DXI	Direct xylem inoculation	DXI09	Susceptible	9	t28	148.977
DXI	Direct xylem inoculation	DXI10	Susceptible	10	t28	157.768
DXI	Direct xylem inoculation	DXI11	Susceptible	11	t28	140.824
DXI	Direct xylem inoculation	DXI12	Susceptible	12	t28	195.393
IR	Intact roots	IR01	Susceptible	1	t29	0.606209
IR	Intact roots	IR02	Susceptible	2	t29	0.935359
IR	Intact roots	IR03	Susceptible	3	t29	0.939526
IR	Intact roots	IR04	Susceptible	4	t29	1.0847
IR	Intact roots	IR05	Susceptible	5	t29	1.05015
IR	Intact roots	IR06	Susceptible	6	t29	0.987133
IR	Intact roots	IR07	Susceptible	7	t29	2.11388
IR	Intact roots	IR08	Susceptible	8	t29	2.32444
IR	Intact roots	IR09	Susceptible	9	t29	1.50499
IR	Intact roots	IR10	Susceptible	10	t29	2.70783
IR	Intact roots	IR11	Susceptible	11	t29	2.38324
IR	Intact roots	IR12	Susceptible	12	t29	2.55319
WR	Wounded roots	WR01	Susceptible	1	t29	81.0137
WR	Wounded roots	WR02	Susceptible	2	t29	45.3364
WR	Wounded roots	WR03	Susceptible	3	t29	51.5429
WR	Wounded roots	WR04	Susceptible	4	t29	106.862
WR	Wounded roots	WR05	Susceptible	5	t29	149.864
WR	Wounded roots	WR06	Susceptible	6	t29	52.1883
WR	Wounded roots	WR07	Susceptible	7	t29	232.411
WR	Wounded roots	WR08	Susceptible	8	t29	171.963
WR	Wounded roots	WR09	Susceptible	9	t29	165.44
WR	Wounded roots	WR10	Susceptible	10	t29	202.874
WR	Wounded roots	WR11	Susceptible	11	t29	200.04
WR	Wounded roots	WR12	Susceptible	12	t29	186.274
DXI	Direct xylem inoculation	DXI01	Susceptible	1	t29	275.876
DXI	Direct xylem inoculation	DXI02	Susceptible	2	t29	192.527
DXI	Direct xylem inoculation	DXI03	Susceptible	3	t29	178.71
DXI	Direct xylem inoculation	DXI04	Susceptible	4	t29	157.091
DXI	Direct xylem inoculation	DXI05	Susceptible	5	t29	157.74
DXI	Direct xylem inoculation	DXI06	Susceptible	6	t29	168.699
DXI	Direct xylem inoculation	DXI07	Susceptible	7	t29	164.466
DXI	Direct xylem inoculation	DXI08	Susceptible	8	t29	178.595
DXI	Direct xylem inoculation	DXI09	Susceptible	9	t29	148.977
DXI	Direct xylem inoculation	DXI10	Susceptible	10	t29	157.768
DXI	Direct xylem inoculation	DXI11	Susceptible	11	t29	140.824
DXI	Direct xylem inoculation	DXI12	Susceptible	12	t29	195.393
IR	Intact roots	IR01	Susceptible	1	t30	0.606209
IR	Intact roots	IR02	Susceptible	2	t30	0.935359
IR	Intact roots	IR03	Susceptible	3	t30	0.939526
IR	Intact roots	IR04	Susceptible	4	t30	1.0847
IR	Intact roots	IR05	Susceptible	5	t30	1.05015
IR	Intact roots	IR06	Susceptible	6	t30	0.987133
IR	Intact roots	IR07	Susceptible	7	t30	2.11388
IR	Intact roots	IR08	Susceptible	8	t30	2.32444
IR	Intact roots	IR09	Susceptible	9	t30	1.50499
IR	Intact roots	IR10	Susceptible	10	t30	2.70783
IR	Intact roots	IR11	Susceptible	11	t30	2.38324
IR	Intact roots	IR12	Susceptible	12	t30	2.55319
WR	Wounded roots	WR01	Susceptible	1	t30	81.0137
WR	Wounded roots	WR02	Susceptible	2	t30	45.3364
WR	Wounded roots	WR03	Susceptible	3	t30	51.5429
WR	Wounded roots	WR04	Susceptible	4	t30	106.862
WR	Wounded roots	WR05	Susceptible	5	t30	149.864
WR	Wounded roots	WR06	Susceptible	6	t30	52.1883
WR	Wounded roots	WR07	Susceptible	7	t30	232.411
WR	Wounded roots	WR08	Susceptible	8	t30	171.963
WR	Wounded roots	WR09	Susceptible	9	t30	165.44
WR	Wounded roots	WR10	Susceptible	10	t30	202.874
WR	Wounded roots	WR11	Susceptible	11	t30	200.04
WR	Wounded roots	WR12	Susceptible	12	t30	186.274
DXI	Direct xylem inoculation	DXI01	Susceptible	1	t30	275.876
DXI	Direct xylem inoculation	DXI02	Susceptible	2	t30	192.527
DXI	Direct xylem inoculation	DXI03	Susceptible	3	t30	178.71
DXI	Direct xylem inoculation	DXI04	Susceptible	4	t30	157.091
DXI	Direct xylem inoculation	DXI05	Susceptible	5	t30	157.74
DXI	Direct xylem inoculation	DXI06	Susceptible	6	t30	168.699
DXI	Direct xylem inoculation	DXI07	Susceptible	7	t30	164.466
DXI	Direct xylem inoculation	DXI08	Susceptible	8	t30	178.595
DXI	Direct xylem inoculation	DXI09	Susceptible	9	t30	148.977
DXI	Direct xylem inoculation	DXI10	Susceptible	10	t30	157.768
DXI	Direct xylem inoculation	DXI11	Susceptible	11	t30	140.824
DXI	Direct xylem inoculation	DXI12	Susceptible	12	t30	195.393
IR	Intact roots	IR01	Susceptible	1	t31	0.606209
IR	Intact roots	IR02	Susceptible	2	t31	0.935359
IR	Intact roots	IR03	Susceptible	3	t31	0.939526
IR	Intact roots	IR04	Susceptible	4	t31	1.0847
IR	Intact roots	IR05	Susceptible	5	t31	1.05015
IR	Intact roots	IR06	Susceptible	6	t31	0.987133
IR	Intact roots	IR07	Susceptible	7	t31	2.11388
IR	Intact roots	IR08	Susceptible	8	t31	2.32444
IR	Intact roots	IR09	Susceptible	9	t31	1.50499
IR	Intact roots	IR10	Susceptible	10	t31	2.70783
IR	Intact roots	IR11	Susceptible	11	t31	2.38324
IR	Intact roots	IR12	Susceptible	12	t31	2.55319
WR	Wounded roots	WR01	Susceptible	1	t31	81.0137
WR	Wounded roots	WR02	Susceptible	2	t31	45.3364
WR	Wounded roots	WR03	Susceptible	3	t31	51.5429
WR	Wounded roots	WR04	Susceptible	4	t31	106.862
WR	Wounded roots	WR05	Susceptible	5	t31	149.864
WR	Wounded roots	WR06	Susceptible	6	t31	52.1883
WR	Wounded roots	WR07	Susceptible	7	t31	232.411
WR	Wounded roots	WR08	Susceptible	8	t31	171.963
WR	Wounded roots	WR09	Susceptible	9	t31	165.44
WR	Wounded roots	WR10	Susceptible	10	t31	202.874
WR	Wounded roots	WR11	Susceptible	11	t31	200.04
WR	Wounded roots	WR12	Susceptible	12	t31	186.274
DXI	Direct xylem inoculation	DXI01	Susceptible	1	t31	275.876
DXI	Direct xylem inoculation	DXI02	Susceptible	2	t31	192.527
DXI	Direct xylem inoculation	DXI03	Susceptible	3	t31	178.71
DXI	Direct xylem inoculation	DXI04	Susceptible	4	t31	157.091
DXI	Direct xylem inoculation	DXI05	Susceptible	5	t31	157.74
DXI	Direct xylem inoculation	DXI06	Susceptible	6	t31	168.699
DXI	Direct xylem inoculation	DXI07	Susceptible	7	t31	164.466
DXI	Direct xylem inoculation	DXI08	Susceptible	8	t31	178.595
DXI	Direct xylem inoculation	DXI09	Susceptible	9	t31	148.977
DXI	Direct xylem inoculation	DXI10	Susceptible	10	t31	157.768
DXI	Direct xylem inoculation	DXI11	Susceptible	11	t31	140.824
DXI	Direct xylem inoculation	DXI12	Susceptible	12	t31	195.393
IR	Intact roots	IR01	Susceptible	1	t32	0.606209
IR	Intact roots	IR02	Susceptible	2	t32	0.935359
IR	Intact roots	IR03	Susceptible	3	t32	0.939526
IR	Intact roots	IR04	Susceptible	4	t32	1.0847
IR	Intact roots	IR05	Susceptible	5	t32	1.05015
IR	Intact roots	IR06	Susceptible	6	t32	0.987133
IR	Intact roots	IR07	Susceptible	7	t32	2.11388
IR	Intact roots	IR08	Susceptible	8	t32	2.32444
IR	Intact roots	IR09	Susceptible	9	t32	1.50499
IR	Intact roots	IR10	Susceptible	10	t32	2.70783
IR	Intact roots	IR11	Susceptible	11	t32	2.38324
IR	Intact roots	IR12	Susceptible	12	t32	2.55319
WR	Wounded roots	WR01	Susceptible	1	t32	81.0137
WR	Wounded roots	WR02	Susceptible	2	t32	45.3364
WR	Wounded roots	WR03	Susceptible	3	t32	51.5429
WR	Wounded roots	WR04	Susceptible	4	t32	106.862
WR	Wounded roots	WR05	Susceptible	5	t32	149.864
WR	Wounded roots	WR06	Susceptible	6	t32	52.1883
WR	Wounded roots	WR07	Susceptible	7	t32	232.411
WR	Wounded roots	WR08	Susceptible	8	t32	171.963
WR	Wounded roots	WR09	Susceptible	9	t32	165.44
WR	Wounded roots	WR10	Susceptible	10	t32	202.874
WR	Wounded roots	WR11	Susceptible	11	t32	200.04
WR	Wounded roots	WR12	Susceptible	12	t32	186.274
DXI	Direct xylem inoculation	DXI01	Susceptible	1	t32	275.876
DXI	Direct xylem inoculation	DXI02	Susceptible	2	t32	192.527
DXI	Direct xylem inoculation	DXI03	Susceptible	3	t32	178.71
DXI	Direct xylem inoculation	DXI04	Susceptible	4	t32	157.091
DXI	Direct xylem inoculation	DXI05	Susceptible	5	t32	157.74
DXI	Direct xylem inoculation	DXI06	Susceptible	6	t32	168.699
DXI	Direct xylem inoculation	DXI07	Susceptible	7	t32	164.466
DXI	Direct xylem inoculation	DXI08	Susceptible	8	t32	178.595
DXI	Direct xylem inoculation	DXI09	Susceptible	9	t32	148.977
DXI	Direct xylem inoculation	DXI10	Susceptible	10	t32	157.768
DXI	Direct xylem inoculation	DXI11	Susceptible	11	t32	140.824
DXI	Direct xylem inoculation	DXI12	Susceptible	12	t32	195.393
IR	Intact roots	IR01	Susceptible	1	t33	0.606209
IR	Intact roots	IR02	Susceptible	2	t33	0.935359
IR	Intact roots	IR03	Susceptible	3	t33	0.939526
IR	Intact roots	IR04	Susceptible	4	t33	1.0847
IR	Intact roots	IR05	Susceptible	5	t33	1.05015
IR	Intact roots	IR06	Susceptible	6	t33	0.987133
IR	Intact roots	IR07	Susceptible	7	t33	2.11388
IR	Intact roots	IR08	Susceptible	8	t33	2.32444
IR	Intact roots	IR09	Susceptible	9	t33	1.50499
IR	Intact roots	IR10	Susceptible	10	t33	2.70783
IR	Intact roots	IR11	Susceptible	11	t33	2.38324
IR	Intact roots	IR12	Susceptible	12	t33	2.55319
WR	Wounded roots	WR01	Susceptible	1	t33	81.0137
WR	Wounded roots	WR02	Susceptible	2	t33	45.3364
WR	Wounded roots	WR03	Susceptible	3	t33	51.5429
WR	Wounded roots	WR04	Susceptible	4	t33	106.862
WR	Wounded roots	WR05	Susceptible	5	t33	149.864
WR	Wounded roots	WR06	Susceptible	6	t33	52.1883
WR	Wounded roots	WR07	Susceptible	7	t33	232.411
WR	Wounded roots	WR08	Susceptible	8	t33	171.963
WR	Wounded roots	WR09	Susceptible	9	t33	165.44
WR	Wounded roots	WR10	Susceptible	10	t33	202.874
WR	Wounded roots	WR11	Susceptible	11	t33	200.04
WR	Wounded roots	WR12	Susceptible	12	t33	186.274
DXI	Direct xylem inoculation	DXI01	Susceptible	1	t33	275.876
DXI	Direct xylem inoculation	DXI02	Susceptible	2	t33	192.527
DXI	Direct xylem inoculation	DXI03	Susceptible	3	t33	178.71
DXI	Direct xylem inoculation	DXI04	Susceptible	4	t33	157.091
DXI	Direct xylem inoculation	DXI05	Susceptible	5	t33	157.74
DXI	Direct xylem inoculation	DXI06	Susceptible	6	t33	168.699
DXI	Direct xylem inoculation	DXI07	Susceptible	7	t33	164.466
DXI	Direct xylem inoculation	DXI08	Susceptible	8	t33	178.595
DXI	Direct xylem inoculation	DXI09	Susceptible	9	t33	148.977
DXI	Direct xylem inoculation	DXI10	Susceptible	10	t33	157.768
DXI	Direct xylem inoculation	DXI11	Susceptible	11	t33	140.824
DXI	Direct xylem inoculation	DXI12	Susceptible	12	t33	195.393
IR	Intact roots	IR01	Susceptible	1	t34	0.606209
IR	Intact roots	IR02	Susceptible	2	t34	0.935359
IR	Intact roots	IR03	Susceptible	3	t34	0.939526
IR	Intact roots	IR04	Susceptible	4	t34	1.0847
IR	Intact roots	IR05	Susceptible	5	t34	1.05015
IR	Intact roots	IR06	Susceptible	6	t34	0.987133
IR	Intact roots	IR07	Susceptible	7	t34	2.11388
IR	Intact roots	IR08	Susceptible	8	t34	2.32444
IR	Intact roots	IR09	Susceptible	9	t34	1.50499
IR	Intact roots	IR10	Susceptible	10	t34	2.70783
IR	Intact roots	IR11	Susceptible	11	t34	2.38324
IR	Intact roots	IR12	Susceptible	12	t34	2.55319
WR	Wounded roots	WR01	Susceptible	1	t34	81.0137
WR	Wounded roots	WR02	Susceptible	2	t34	45.3364
WR	Wounded roots	WR03	Susceptible	3	t34	51.5429
WR	Wounded roots	WR04	Susceptible	4	t34	106.862
WR	Wounded roots	WR05	Susceptible	5	t34	149.864
WR	Wounded roots	WR06	Susceptible	6	t34	52.1883
WR	Wounded roots	WR07	Susceptible	7	t34	232.411
WR	Wounded roots	WR08	Susceptible	8	t34	171.963
WR	Wounded roots	WR09	Susceptible	9	t34	165.44
WR	Wounded roots	WR10	Susceptible	10	t34	202.874
WR	Wounded roots	WR11	Susceptible	11	t34	200.04
WR	Wounded roots	WR12	Susceptible	12	t34	186.274
DXI	Direct xylem inoculation	DXI01	Susceptible	1	t34	275.876
DXI	Direct xylem inoculation	DXI02	Susceptible	2	t34	192.527
DXI	Direct xylem inoculation	DXI03	Susceptible	3	t34	178.71
DXI	Direct xylem inoculation	DXI04	Susceptible	4	t34	157.091
DXI	Direct xylem inoculation	DXI05	Susceptible	5	t34	157.74
DXI	Direct xylem inoculation	DXI06	Susceptible	6	t34	168.699
DXI	Direct xylem inoculation	DXI07	Susceptible	7	t34	164.466
DXI	Direct xylem inoculation	DXI08	Susceptible	8	t34	178.595
DXI	Direct xylem inoculation	DXI09	Susceptible	9	t34	148.977
DXI	Direct xylem inoculation	DXI10	Susceptible	10	t34	157.768
DXI	Direct xylem inoculation	DXI11	Susceptible	11	t34	140.824
DXI	Direct xylem inoculation	DXI12	Susceptible	12	t34	195.393
IR	Intact roots	IR01	Susceptible	1	t35	0.606209
IR	Intact roots	IR02	Susceptible	2	t35	0.935359
IR	Intact roots	IR03	Susceptible	3	t35	0.939526
IR	Intact roots	IR04	Susceptible	4	t35	1.0847
IR	Intact roots	IR05	Susceptible	5	t35	1.05015
IR	Intact roots	IR06	Susceptible	6	t35	0.987133
IR	Intact roots	IR07	Susceptible	7	t35	2.11388
IR	Intact roots	IR08	Susceptible	8	t35	2.32444
IR	Intact roots	IR09	Susceptible	9	t35	1.50499
IR	Intact roots	IR10	Susceptible	10	t35	2.70783
IR	Intact roots	IR11	Susceptible	11	t35	2.38324
IR	Intact roots	IR12	Susceptible	12	t35	2.55319
WR	Wounded roots	WR01	Susceptible	1	t35	81.0137
WR	Wounded roots	WR02	Susceptible	2	t35	45.3364
WR	Wounded roots	WR03	Susceptible	3	t35	51.5429
WR	Wounded roots	WR04	Susceptible	4	t35	106.862
WR	Wounded roots	WR05	Susceptible	5	t35	149.864
WR	Wounded roots	WR06	Susceptible	6	t35	52.1883
WR	Wounded roots	WR07	Susceptible	7	t35	232.411
WR	Wounded roots	WR08	Susceptible	8	t35	171.963
WR	Wounded roots	WR09	Susceptible	9	t35	165.44
WR	Wounded roots	WR10	Susceptible	10	t35	202.874
WR	Wounded roots	WR11	Susceptible	11	t35	200.04
WR	Wounded roots	WR12	Susceptible	12	t35	186.274
DXI	Direct xylem inoculation	DXI01	Susceptible	1	t35	275.876
DXI	Direct xylem inoculation	DXI02	Susceptible	2	t35	192.527
DXI	Direct xylem inoculation	DXI03	Susceptible	3	t35	178.71
DXI	Direct xylem inoculation	DXI04	Susceptible	4	t35	157.091
DXI	Direct xylem inoculation	DXI05	Susceptible	5	t35	157.74
DXI	Direct xylem inoculation	DXI06	Susceptible	6	t35	168.699
DXI	Direct xylem inoculation	DXI07	Susceptible	7	t35	164.466
DXI	Direct xylem inoculation	DXI08	Susceptible	8	t35	178.595
DXI	Direct xylem inoculation	DXI09	Susceptible	9	t35	148.977
DXI	Direct xylem inoculation	DXI10	Susceptible	10	t35	157.768
DXI	Direct xylem inoculation	DXI11	Susceptible	11	t35	140.824
DXI	Direct xylem inoculation	DXI12	Susceptible	12	t35	195.393
IR	Intact roots	IR01	Susceptible	1	t36	0.606209
IR	Intact roots	IR02	Susceptible	2	t36	0.935359
IR	Intact roots	IR03	Susceptible	3	t36	0.939526
IR	Intact roots	IR04	Susceptible	4	t36	1.0847
IR	Intact roots	IR05	Susceptible	5	t36	1.05015
IR	Intact roots	IR06	Susceptible	6	t36	0.987133
IR	Intact roots	IR07	Susceptible	7	t36	2.11388
IR	Intact roots	IR08	Susceptible	8	t36	2.32444
IR	Intact roots	IR09	Susceptible	9	t36	1.50499
IR	Intact roots	IR10	Susceptible	10	t36	2.70783
IR	Intact roots	IR11	Susceptible	11	t36	2.38324
IR	Intact roots	IR12	Susceptible	12	t36	2.55319
WR	Wounded roots	WR01	Susceptible	1	t36	81.0137
WR	Wounded roots	WR02	Susceptible	2	t36	45.3364
WR	Wounded roots	WR03	Susceptible	3	t36	51.5429
WR	Wounded roots	WR04	Susceptible	4	t36	106.862
WR	Wounded roots	WR05	Susceptible	5	t36	149.864
WR	Wounded roots	WR06	Susceptible	6	t36	52.1883
WR	Wounded roots	WR07	Susceptible	7	t36	232.411
WR	Wounded roots	WR08	Susceptible	8	t36	171.963
WR	Wounded roots	WR09	Susceptible	9	t36	165.44
WR	Wounded roots	WR10	Susceptible	10	t36	202.874
WR	Wounded roots	WR11	Susceptible	11	t36	200.04
WR	Wounded roots	WR12	Susceptible	12	t36	186.274
DXI	Direct xylem inoculation	DXI01	Susceptible	1	t36	275.876
DXI	Direct xylem inoculation	DXI02	Susceptible	2	t36	192.527
DXI	Direct xylem inoculation	DXI03	Susceptible	3	t36	178.71
DXI	Direct xylem inoculation	DXI04	Susceptible	4	t36	157.091
DXI	Direct xylem inoculation	DXI05	Susceptible	5	t36	157.74
DXI	Direct xylem inoculation	DXI06	Susceptible	6	t36	168.699
DXI	Direct xylem inoculation	DXI07	Susceptible	7	t36	164.466
DXI	Direct xylem inoculation	DXI08	Susceptible	8	t36	178.595
DXI	Direct xylem inoculation	DXI09	Susceptible	9	t36	148.977
DXI	Direct xylem inoculation	DXI10	Susceptible	10	t36	157.768
DXI	Direct xylem inoculation	DXI11	Susceptible	11	t36	140.824
DXI	Direct xylem inoculation	DXI12	Susceptible	12	t36	195.393
IR	Intact roots	IR01	Susceptible	1	t37	0.606209
IR	Intact roots	IR02	Susceptible	2	t37	0.935359
IR	Intact roots	IR03	Susceptible	3	t37	0.939526
IR	Intact roots	IR04	Susceptible	4	t37	1.0847
IR	Intact roots	IR05	Susceptible	5	t37	1.05015
IR	Intact roots	IR06	Susceptible	6	t37	0.987133
IR	Intact roots	IR07	Susceptible	7	t37	2.11388
IR	Intact roots	IR08	Susceptible	8	t37	2.32444
IR	Intact roots	IR09	Susceptible	9	t37	1.50499
IR	Intact roots	IR10	Susceptible	10	t37	2.70783
IR	Intact roots	IR11	Susceptible	11	t37	2.38324
IR	Intact roots	IR12	Susceptible	12	t37	2.55319
WR	Wounded roots	WR01	Susceptible	1	t37	81.0137
WR	Wounded roots	WR02	Susceptible	2	t37	45.3364
WR	Wounded roots	WR03	Susceptible	3	t37	51.5429
WR	Wounded roots	WR04	Susceptible	4	t37	106.862
WR	Wounded roots	WR05	Susceptible	5	t37	149.864
WR	Wounded roots	WR06	Susceptible	6	t37	52.1883
WR	Wounded roots	WR07	Susceptible	7	t37	232.411
WR	Wounded roots	WR08	Susceptible	8	t37	171.963
WR	Wounded roots	WR09	Susceptible	9	t37	165.44
WR	Wounded roots	WR10	Susceptible	10	t37	202.874
WR	Wounded roots	WR11	Susceptible	11	t37	200.04
WR	Wounded roots	WR12	Susceptible	12	t37	186.274
DXI	Direct xylem inoculation	DXI01	Susceptible	1	t37	275.876
DXI	Direct xylem inoculation	DXI02	Susceptible	2	t37	192.527
DXI	Direct xylem inoculation	DXI03	Susceptible	3	t37	178.71
DXI	Direct xylem inoculation	DXI04	Susceptible	4	t37	157.091
DXI	Direct xylem inoculation	DXI05	Susceptible	5	t37	157.74
DXI	Direct xylem inoculation	DXI06	Susceptible	6	t37	168.699
DXI	Direct xylem inoculation	DXI07	Susceptible	7	t37	164.466
DXI	Direct xylem inoculation	DXI08	Susceptible	8	t37	178.595
DXI	Direct xylem inoculation	DXI09	Susceptible	9	t37	148.977
DXI	Direct xylem inoculation	DXI10	Susceptible	10	t37	157.768
DXI	Direct xylem inoculation	DXI11	Susceptible	11	t37	140.824
DXI	Direct xylem inoculation	DXI12	Susceptible	12	t37	195.393
IR	Intact roots	IR01	Susceptible	1	t38	0.606209
IR	Intact roots	IR02	Susceptible	2	t38	0.935359
IR	Intact roots	IR03	Susceptible	3	t38	0.939526
IR	Intact roots	IR04	Susceptible	4	t38	1.0847
IR	Intact roots	IR05	Susceptible	5	t38	1.05015
IR	Intact roots	IR06	Susceptible	6	t38	0.987133
IR	Intact roots	IR07	Susceptible	7	t38	2.11388
IR	Intact roots	IR08	Susceptible	8	t38	2.32444
IR	Intact roots	IR09	Susceptible	9	t38	1.50499
IR	Intact roots	IR10	Susceptible	10	t38	2.70783
IR	Intact roots	IR11	Susceptible	11	t38	2.38324
IR	Intact roots	IR12	Susceptible	12	t38	2.55319
WR	Wounded roots	WR01	Susceptible	1	t38	81.0137
WR	Wounded roots	WR02	Susceptible	2	t38	45.3364
WR	Wounded roots	WR03	Susceptible	3	t38	51.5429
WR	Wounded roots	WR04	Susceptible	4	t38	106.862
WR	Wounded roots	WR05	Susceptible	5	t38	149.864
WR	Wounded roots	WR06	Susceptible	6	t38	52.1883
WR	Wounded roots	WR07	Susceptible	7	t38	232.411
WR	Wounded roots	WR08	Susceptible	8	t38	171.963
WR	Wounded roots	WR09	Susceptible	9	t38	165.44
WR	Wounded roots	WR10	Susceptible	10	t38	202.874
WR	Wounded roots	WR11	Susceptible	11	t38	200.04
WR	Wounded roots	WR12	Susceptible	12	t38	186.274
DXI	Direct xylem inoculation	DXI01	Susceptible	1	t38	275.876
DXI	Direct xylem inoculation	DXI02	Susceptible	2	t38	192.527
DXI	Direct xylem inoculation	DXI03	Susceptible	3	t38	178.71
DXI	Direct xylem inoculation	DXI04	Susceptible	4	t38	157.091
DXI	Direct xylem inoculation	DXI05	Susceptible	5	t38	157.74
DXI	Direct xylem inoculation	DXI06	Susceptible	6	t38	168.699
DXI	Direct xylem inoculation	DXI07	Susceptible	7	t38	164.466
DXI	Direct xylem inoculation	DXI08	Susceptible	8	t38	178.595
DXI	Direct xylem inoculation	DXI09	Susceptible	9	t38	148.977
DXI	Direct xylem inoculation	DXI10	Susceptible	10	t38	157.768
DXI	Direct xylem inoculation	DXI11	Susceptible	11	t38	140.824
DXI	Direct xylem inoculation	DXI12	Susceptible	12	t38	195.393
IR	Intact roots	IR01	Susceptible	1	t39	0.606209
IR	Intact roots	IR02	Susceptible	2	t39	0.935359
IR	Intact roots	IR03	Susceptible	3	t39	0.939526
IR	Intact roots	IR04	Susceptible	4	t39	1.0847
IR	Intact roots	IR05	Susceptible	5	t39	1.05015
IR	Intact roots	IR06	Susceptible	6	t39	0.987133
IR	Intact roots	IR07	Susceptible	7	t39	2.11388
IR	Intact roots	IR08	Susceptible	8	t39	2.32444
IR	Intact roots	IR09	Susceptible	9	t39	1.50499
IR	Intact roots	IR10	Susceptible	10	t39	2.70783
IR	Intact roots	IR11	Susceptible	11	t39	2.38324
IR	Intact roots	IR12	Susceptible	12	t39	2.55319
WR	Wounded roots	WR01	Susceptible	1	t39	81.0137
WR	Wounded roots	WR02	Susceptible	2	t39	45.3364
WR	Wounded roots	WR03	Susceptible	3	t39	51.5429
WR	Wounded roots	WR04	Susceptible	4	t39	106.862
WR	Wounded roots	WR05	Susceptible	5	t39	149.864
WR	Wounded roots	WR06	Susceptible	6	t39	52.1883
WR	Wounded roots	WR07	Susceptible	7	t39	232.411
WR	Wounded roots	WR08	Susceptible	8	t39	171.963
WR	Wounded roots	WR09	Susceptible	9	t39	165.44
WR	Wounded roots	WR10	Susceptible	10	t39	202.874
WR	Wounded roots	WR11	Susceptible	11	t39	200.04
WR	Wounded roots	WR12	Susceptible	12	t39	186.274
DXI	Direct xylem inoculation	DXI01	Susceptible	1	t39	275.876
DXI	Direct xylem inoculation	DXI02	Susceptible	2	t39	192.527
DXI	Direct xylem inoculation	DXI03	Susceptible	3	t39	178.71
DXI	Direct xylem inoculation	DXI04	Susceptible	4	t39	157.091
DXI	Direct xylem inoculation	DXI05	Susceptible	5	t39	157.74
DXI	Direct xylem inoculation	DXI06	Susceptible	6	t39	168.699
DXI	Direct xylem inoculation	DXI07	Susceptible	7	t39	164.466
DXI	Direct xylem inoculation	DXI08	Susceptible	8	t39	178.595
DXI	Direct xylem inoculation	DXI09	Susceptible	9	t39	148.977
DXI	Direct xylem inoculation	DXI10	Susceptible	10	t39	157.768
DXI	Direct xylem inoculation	DXI11	Susceptible	11	t39	140.824
DXI	Direct xylem inoculation	DXI12	Susceptible	12	t39	195.393
IR	Intact roots	IR01	Susceptible	1	t40	0.606209
IR	Intact roots	IR02	Susceptible	2	t40	0.935359
IR	Intact roots	IR03	Susceptible	3	t40	0.939526
IR	Intact roots	IR04	Susceptible	4	t40	1.0847
IR	Intact roots	IR05	Susceptible	5	t40	1.05015
IR	Intact roots	IR06	Susceptible	6	t40	0.987133
IR	Intact roots	IR07	Susceptible	7	t40	2.11388
IR	Intact roots	IR08	Susceptible	8	t40	2.32444
IR	Intact roots	IR09	Susceptible	9	t40	1.50499
IR	Intact roots	IR10	Susceptible	10	t40	2.70783
IR	Intact roots	IR11	Susceptible	11	t40	2.38324
IR	Intact roots	IR12	Susceptible	12	t40	2.55319
WR	Wounded roots	WR01	Susceptible	1	t40	81.0137
WR	Wounded roots	WR02	Susceptible	2	t40	45.3364
WR	Wounded roots	WR03	Susceptible	3	t40	51.5429
WR	Wounded roots	WR04	Susceptible	4	t40	106.862
WR	Wounded roots	WR05	Susceptible	5	t40	149.864
WR	Wounded roots	WR06	Susceptible	6	t40	52.1883
WR	Wounded roots	WR07	Susceptible	7	t40	232.411
WR	Wounded roots	WR08	Susceptible	8	t40	171.963
WR	Wounded roots	WR09	Susceptible	9	t40	165.44
WR	Wounded roots	WR10	Susceptible	10	t40	202.874
WR	Wounded roots	WR11	Susceptible	11	t40	200.04
WR	Wounded roots	WR12	Susceptible	12	t40	186.274
DXI	Direct xylem inoculation	DXI01	Susceptible	1	t40	275.876
DXI	Direct xylem inoculation	DXI02	Susceptible	2	t40	192.527
DXI	Direct xylem inoculation	DXI03	Susceptible	3	t40	178.71
DXI	Direct xylem inoculation	DXI04	Susceptible	4	t40	157.091
DXI	Direct xylem inoculation	DXI05	Susceptible	5	t40	157.74
DXI	Direct xylem inoculation	DXI06	Susceptible	6	t40	168.699
DXI	Direct xylem inoculation	DXI07	Susceptible	7	t40	164.466
DXI	Direct xylem inoculation	DXI08	Susceptible	8	t40	178.595
DXI	Direct xylem inoculation	DXI09	Susceptible	9	t40	148.977
DXI	Direct xylem inoculation	DXI10	Susceptible	10	t40	157.768
DXI	Direct xylem inoculation	DXI11	Susceptible	11	t40	140.824
DXI	Direct xylem inoculation	DXI12	Susceptible	12	t40	195.393
IR	Intact roots	IR01	Susceptible	1	t41	0.606209
IR	Intact roots	IR02	Susceptible	2	t41	0.935359
IR	Intact roots	IR03	Susceptible	3	t41	0.939526
IR	Intact roots	IR04	Susceptible	4	t41	1.0847
IR	Intact roots	IR05	Susceptible	5	t41	1.05015
IR	Intact roots	IR06	Susceptible	6	t41	0.987133
IR	Intact roots	IR07	Susceptible	7	t41	2.11388
IR	Intact roots	IR08	Susceptible	8	t41	2.32444
IR	Intact roots	IR09	Susceptible	9	t41	1.50499
IR	Intact roots	IR10	Susceptible	10	t41	2.70783
IR	Intact roots	IR11	Susceptible	11	t41	2.38324
IR	Intact roots	IR12	Susceptible	12	t41	2.55319
WR	Wounded roots	WR01	Susceptible	1	t41	81.0137
WR	Wounded roots	WR02	Susceptible	2	t41	45.3364
WR	Wounded roots	WR03	Susceptible	3	t41	51.5429
WR	Wounded roots	WR04	Susceptible	4	t41	106.862
WR	Wounded roots	WR05	Susceptible	5	t41	149.864
WR	Wounded roots	WR06	Susceptible	6	t41	52.1883
WR	Wounded roots	WR07	Susceptible	7	t41	232.411
WR	Wounded roots	WR08	Susceptible	8	t41	171.963
WR	Wounded roots	WR09	Susceptible	9	t41	165.44
WR	Wounded roots	WR10	Susceptible	10	t41	202.874
WR	Wounded roots	WR11	Susceptible	11	t41	200.04
WR	Wounded roots	WR12	Susceptible	12	t41	186.274
DXI	Direct xylem inoculation	DXI01	Susceptible	1	t41	275.876
DXI	Direct xylem inoculation	DXI02	Susceptible	2	t41	192.527
DXI	Direct xylem inoculation	DXI03	Susceptible	3	t41	178.71
DXI	Direct xylem inoculation	DXI04	Susceptible	4	t41	157.091
DXI	Direct xylem inoculation	DXI05	Susceptible	5	t41	157.74
DXI	Direct xylem inoculation	DXI06	Susceptible	6	t41	168.699
DXI	Direct xylem inoculation	DXI07	Susceptible	7	t41	164.466
DXI	Direct xylem inoculation	DXI08	Susceptible	8	t41	178.595
DXI	Direct xylem inoculation	DXI09	Susceptible	9	t41	148.977
DXI	Direct xylem inoculation	DXI10	Susceptible	10	t41	157.768
DXI	Direct xylem inoculation	DXI11	Susceptible	11	t41	140.824
DXI	Direct xylem inoculation	DXI12	Susceptible	12	t41	195.393
IR	Intact roots	IR01	Susceptible	1	t42	0.606209
IR	Intact roots	IR02	Susceptible	2	t42	0.935359
IR	Intact roots	IR03	Susceptible	3	t42	0.939526
IR	Intact roots	IR04	Susceptible	4	t42	1.0847
IR	Intact roots	IR05	Susceptible	5	t42	1.05015
IR	Intact roots	IR06	Susceptible	6	t42	0.987133
IR	Intact roots	IR07	Susceptible	7	t42	2.11388
IR	Intact roots	IR08	Susceptible	8	t42	2.32444
IR	Intact roots	IR09	Susceptible	9	t42	1.50499
IR	Intact roots	IR10	Susceptible	10	t42	2.70783
IR	Intact roots	IR11	Susceptible	11	t42	2.38324
IR	Intact roots	IR12	Susceptible	12	t42	2.55319
WR	Wounded roots	WR01	Susceptible	1	t42	81.0137
WR	Wounded roots	WR02	Susceptible	2	t42	45.3364
WR	Wounded roots	WR03	Susceptible	3	t42	51.5429
WR	Wounded roots	WR04	Susceptible	4	t42	106.862
WR	Wounded roots	WR05	Susceptible	5	t42	149.864
WR	Wounded roots	WR06	Susceptible	6	t42	52.1883
WR	Wounded roots	WR07	Susceptible	7	t42	232.411
WR	Wounded roots	WR08	Susceptible	8	t42	171.963
WR	Wounded roots	WR09	Susceptible	9	t42	165.44
WR	Wounded roots	WR10	Susceptible	10	t42	202.874
WR	Wounded roots	WR11	Susceptible	11	t42	200.04
WR	Wounded roots	WR12	Susceptible	12	t42	186.274
DXI	Direct xylem inoculation	DXI01	Susceptible	1	t42	275.876
DXI	Direct xylem inoculation	DXI02	Susceptible	2	t42	192.527
DXI	Direct xylem inoculation	DXI03	Susceptible	3	t42	178.71
DXI	Direct xylem inoculation	DXI04	Susceptible	4	t42	157.091
DXI	Direct xylem inoculation	DXI05	Susceptible	5	t42	157.74
DXI	Direct xylem inoculation	DXI06	Susceptible	6	t42	168.699
DXI	Direct xylem inoculation	DXI07	Susceptible	7	t42	164.466
DXI	Direct xylem inoculation	DXI08	Susceptible	8	t42	178.595
DXI	Direct xylem inoculation	DXI09	Susceptible	9	t42	148.977
DXI	Direct xylem inoculation	DXI10	Susceptible	10	t42	157.768
DXI	Direct xylem inoculation	DXI11	Susceptible	11	t42	140.824
DXI	Direct xylem inoculation	DXI12	Susceptible	12	t42	195.393
IR	Intact roots	IR01	Susceptible	1	t43	0.606209
IR	Intact roots	IR02	Susceptible	2	t43	0.935359
IR	Intact roots	IR03	Susceptible	3	t43	0.939526
IR	Intact roots	IR04	Susceptible	4	t43	1.0847
IR	Intact roots	IR05	Susceptible	5	t43	1.05015
IR	Intact roots	IR06	Susceptible	6	t43	0.987133
IR	Intact roots	IR07	Susceptible	7	t43	2.11388
IR	Intact roots	IR08	Susceptible	8	t43	2.32444
IR	Intact roots	IR09	Susceptible	9	t43	1.50499
IR	Intact roots	IR10	Susceptible	10	t43	2.70783
IR	Intact roots	IR11	Susceptible	11	t43	2.38324
IR	Intact roots	IR12	Susceptible	12	t43	2.55319
WR	Wounded roots	WR01	Susceptible	1	t43	81.0137
WR	Wounded roots	WR02	Susceptible	2	t43	45.3364
WR	Wounded roots	WR03	Susceptible	3	t43	51.5429
WR	Wounded roots	WR04	Susceptible	4	t43	106.862
WR	Wounded roots	WR05	Susceptible	5	t43	149.864
WR	Wounded roots	WR06	Susceptible	6	t43	52.1883
WR	Wounded roots	WR07	Susceptible	7	t43	232.411
WR	Wounded roots	WR08	Susceptible	8	t43	171.963
WR	Wounded roots	WR09	Susceptible	9	t43	165.44
WR	Wounded roots	WR10	Susceptible	10	t43	202.874
WR	Wounded roots	WR11	Susceptible	11	t43	200.04
WR	Wounded roots	WR12	Susceptible	12	t43	186.274
DXI	Direct xylem inoculation	DXI01	Susceptible	1	t43	275.876
DXI	Direct xylem inoculation	DXI02	Susceptible	2	t43	192.527
DXI	Direct xylem inoculation	DXI03	Susceptible	3	t43	178.71
DXI	Direct xylem inoculation	DXI04	Susceptible	4	t43	157.091
DXI	Direct xylem inoculation	DXI05	Susceptible	5	t43	157.74
DXI	Direct xylem inoculation	DXI06	Susceptible	6	t43	168.699
DXI	Direct xylem inoculation	DXI07	Susceptible	7	t43	164.466
DXI	Direct xylem inoculation	DXI08	Susceptible	8	t43	178.595
DXI	Direct xylem inoculation	DXI09	Susceptible	9	t43	148.977
DXI	Direct xylem inoculation	DXI10	Susceptible	10	t43	157.768
DXI	Direct xylem inoculation	DXI11	Susceptible	11	t43	140.824
DXI	Direct xylem inoculation	DXI12	Susceptible	12	t43	195.393
IR	Intact roots	IR01	Susceptible	1	t44	0.606209
IR	Intact roots	IR02	Susceptible	2	t44	0.935359
IR	Intact roots	IR03	Susceptible	3	t44	0.939526
IR	Intact roots	IR04	Susceptible	4	t44	1.0847
IR	Intact roots	IR05	Susceptible	5	t44	1.05015
IR	Intact roots	IR06	Susceptible	6	t44	0.987133
IR	Intact roots	IR07	Susceptible	7	t44	2.11388
IR	Intact roots	IR08	Susceptible	8	t44	2.32444
IR	Intact roots	IR09	Susceptible	9	t44	1.50499
IR	Intact roots	IR10	Susceptible	10	t44	2.70783
IR	Intact roots	IR11	Susceptible	11	t44	2.38324
IR	Intact roots	IR12	Susceptible	12	t44	2.55319
WR	Wounded roots	WR01	Susceptible	1	t44	81.0137
WR	Wounded roots	WR02	Susceptible	2	t44	45.3364
WR	Wounded roots	WR03	Susceptible	3	t44	51.5429
WR	Wounded roots	WR04	Susceptible	4	t44	106.862
WR	Wounded roots	WR05	Susceptible	5	t44	149.864
WR	Wounded roots	WR06	Susceptible	6	t44	52.1883
WR	Wounded roots	WR07	Susceptible	7	t44	232.411
WR	Wounded roots	WR08	Susceptible	8	t44	171.963
WR	Wounded roots	WR09	Susceptible	9	t44	165.44
WR	Wounded roots	WR10	Susceptible	10	t44	202.874
WR	Wounded roots	WR11	Susceptible	11	t44	200.04
WR	Wounded roots	WR12	Susceptible	12	t44	186.274
DXI	Direct xylem inoculation	DXI01	Susceptible	1	t44	275.876
DXI	Direct xylem inoculation	DXI02	Susceptible	2	t44	192.527
DXI	Direct xylem inoculation	DXI03	Susceptible	3	t44	178.71
DXI	Direct xylem inoculation	DXI04	Susceptible	4	t44	157.091
DXI	Direct xylem inoculation	DXI05	Susceptible	5	t44	157.74
DXI	Direct xylem inoculation	DXI06	Susceptible	6	t44	168.699
DXI	Direct xylem inoculation	DXI07	Susceptible	7	t44	164.466
DXI	Direct xylem inoculation	DXI08	Susceptible	8	t44	178.595
DXI	Direct xylem inoculation	DXI09	Susceptible	9	t44	148.977
DXI	Direct xylem inoculation	DXI10	Susceptible	10	t44	157.768
DXI	Direct xylem inoculation	DXI11	Susceptible	11	t44	140.824
DXI	Direct xylem inoculation	DXI12	Susceptible	12	t44	195.393
IR	Intact roots	IR01	Susceptible	1	t45	0.606209
IR	Intact roots	IR02	Susceptible	2	t45	0.935359
IR	Intact roots	IR03	Susceptible	3	t45	0.939526
IR	Intact roots	IR04	Susceptible	4	t45	1.0847
IR	Intact roots	IR05	Susceptible	5	t45	1.05015
IR	Intact roots	IR06	Susceptible	6	t45	0.987133
IR	Intact roots	IR07	Susceptible	7	t45	2.11388
IR	Intact roots	IR08	Susceptible	8	t45	2.32444
IR	Intact roots	IR09	Susceptible	9	t45	1.50499
IR	Intact roots	IR10	Susceptible	10	t45	2.70783
IR	Intact roots	IR11	Susceptible	11	t45	2.38324
IR	Intact roots	IR12	Susceptible	12	t45	2.55319
WR	Wounded roots	WR01	Susceptible	1	t45	81.0137
WR	Wounded roots	WR02	Susceptible	2	t45	45.3364
WR	Wounded roots	WR03	Susceptible	3	t45	51.5429
WR	Wounded roots	WR04	Susceptible	4	t45	106.862
WR	Wounded roots	WR05	Susceptible	5	t45	149.864
WR	Wounded roots	WR06	Susceptible	6	t45	52.1883
WR	Wounded roots	WR07	Susceptible	7	t45	232.411
WR	Wounded roots	WR08	Susceptible	8	t45	171.963
WR	Wounded roots	WR09	Susceptible	9	t45	165.44
WR	Wounded roots	WR10	Susceptible	10	t45	202.874
WR	Wounded roots	WR11	Susceptible	11	t45	200.04
WR	Wounded roots	WR12	Susceptible	12	t45	186.274
DXI	Direct xylem inoculation	DXI01	Susceptible	1	t45	275.876
DXI	Direct xylem inoculation	DXI02	Susceptible	2	t45	192.527
DXI	Direct xylem inoculation	DXI03	Susceptible	3	t45	178.71
DXI	Direct xylem inoculation	DXI04	Susceptible	4	t45	157.091
DXI	Direct xylem inoculation	DXI05	Susceptible	5	t45	157.74
DXI	Direct xylem inoculation	DXI06	Susceptible	6	t45	168.699
DXI	Direct xylem inoculation	DXI07	Susceptible	7	t45	164.466
DXI	Direct xylem inoculation	DXI08	Susceptible	8	t45	178.595
DXI	Direct xylem inoculation	DXI09	Susceptible	9	t45	148.977
DXI	Direct xylem inoculation	DXI10	Susceptible	10	t45	157.768
DXI	Direct xylem inoculation	DXI11	Susceptible	11	t45	140.824
DXI	Direct xylem inoculation	DXI12	Susceptible	12	t45	195.393
IR	Intact roots	IR01	Susceptible	1	t46	0.606209
IR	Intact roots	IR02	Susceptible	2	t46	0.935359
IR	Intact roots	IR03	Susceptible	3	t46	0.939526
IR	Intact roots	IR04	Susceptible	4	t46	1.0847
IR	Intact roots	IR05	Susceptible	5	t46	1.05015
IR	Intact roots	IR06	Susceptible	6	t46	0.987133
IR	Intact roots	IR07	Susceptible	7	t46	2.11388
IR	Intact roots	IR08	Susceptible	8	t46	2.32444
IR	Intact roots	IR09	Susceptible	9	t46	1.50499
IR	Intact roots	IR10	Susceptible	10	t46	2.70783
IR	Intact roots	IR11	Susceptible	11	t46	2.38324
IR	Intact roots	IR12	Susceptible	12	t46	2.55319
WR	Wounded roots	WR01	Susceptible	1	t46	81.0137
WR	Wounded roots	WR02	Susceptible	2	t46	45.3364
WR	Wounded roots	WR03	Susceptible	3	t46	51.5429
WR	Wounded roots	WR04	Susceptible	4	t46	106.862
WR	Wounded roots	WR05	Susceptible	5	t46	149.864
WR	Wounded roots	WR06	Susceptible	6	t46	52.1883
WR	Wounded roots	WR07	Susceptible	7	t46	232.411
WR	Wounded roots	WR08	Susceptible	8	t46	171.963
WR	Wounded roots	WR09	Susceptible	9	t46	165.44
WR	Wounded roots	WR10	Susceptible	10	t46	202.874
WR	Wounded roots	WR11	Susceptible	11	t46	200.04
WR	Wounded roots	WR12	Susceptible	12	t46	186.274
DXI	Direct xylem inoculation	DXI01	Susceptible	1	t46	275.876
DXI	Direct xylem inoculation	DXI02	Susceptible	2	t46	192.527
DXI	Direct xylem inoculation	DXI03	Susceptible	3	t46	178.71
DXI	Direct xylem inoculation	DXI04	Susceptible	4	t46	157.091
DXI	Direct xylem inoculation	DXI05	Susceptible	5	t46	157.74
DXI	Direct xylem inoculation	DXI06	Susceptible	6	t46	168.699
DXI	Direct xylem inoculation	DXI07	Susceptible	7	t46	164.466
DXI	Direct xylem inoculation	DXI08	Susceptible	8	t46	178.595
DXI	Direct xylem inoculation	DXI09	Susceptible	9	t46	148.977
DXI	Direct xylem inoculation	DXI10	Susceptible	10	t46	157.768
DXI	Direct xylem inoculation	DXI11	Susceptible	11	t46	140.824
DXI	Direct xylem inoculation	DXI12	Susceptible	12	t46	195.393
IR	Intact roots	IR01	Susceptible	1	t47	0.606209
IR	Intact roots	IR02	Susceptible	2	t47	0.935359
IR	Intact roots	IR03	Susceptible	3	t47	0.939526
IR	Intact roots	IR04	Susceptible	4	t47	1.0847
IR	Intact roots	IR05	Susceptible	5	t47	1.05015
IR	Intact roots	IR06	Susceptible	6	t47	0.987133
IR	Intact roots	IR07	Susceptible	7	t47	2.11388
IR	Intact roots	IR08	Susceptible	8	t47	2.32444
IR	Intact roots	IR09	Susceptible	9	t47	1.50499
IR	Intact roots	IR10	Susceptible	10	t47	2.70783
IR	Intact roots	IR11	Susceptible	11	t47	2.38324
IR	Intact roots	IR12	Susceptible	12	t47	2.55319
WR	Wounded roots	WR01	Susceptible	1	t47	81.0137
WR	Wounded roots	WR02	Susceptible	2	t47	45.3364
WR	Wounded roots	WR03	Susceptible	3	t47	51.5429
WR	Wounded roots	WR04	Susceptible	4	t47	106.862
WR	Wounded roots	WR05	Susceptible	5	t47	149.864
WR	Wounded roots	WR06	Susceptible	6	t47	52.1883
WR	Wounded roots	WR07	Susceptible	7	t47	232.411
WR	Wounded roots	WR08	Susceptible	8	t47	171.963
WR	Wounded roots	WR09	Susceptible	9	t47	165.44
WR	Wounded roots	WR10	Susceptible	10	t47	202.874
WR	Wounded roots	WR11	Susceptible	11	t47	200.04
WR	Wounded roots	WR12	Susceptible	12	t47	186.274
DXI	Direct xylem inoculation	DXI01	Susceptible	1	t47	275.876
DXI	Direct xylem inoculation	DXI02	Susceptible	2	t47	192.527
DXI	Direct xylem inoculation	DXI03	Susceptible	3	t47	178.71
DXI	Direct xylem inoculation	DXI04	Susceptible	4	t47	157.091
DXI	Direct xylem inoculation	DXI05	Susceptible	5	t47	157.74
DXI	Direct xylem inoculation	DXI06	Susceptible	6	t47	168.699
DXI	Direct xylem inoculation	DXI07	Susceptible	7	t47	164.466
DXI	Direct xylem inoculation	DXI08	Susceptible	8	t47	178.595
DXI	Direct xylem inoculation	DXI09	Susceptible	9	t47	148.977
DXI	Direct xylem inoculation	DXI10	Susceptible	10	t47	157.768
DXI	Direct xylem inoculation	DXI11	Susceptible	11	t47	140.824
DXI	Direct xylem inoculation	DXI12	Susceptible	12	t47	195.393
IR	Intact roots	IR01	Susceptible	1	t48	0.606209
IR	Intact roots	IR02	Susceptible	2	t48	0.935359
IR	Intact roots	IR03	Susceptible	3	t48	0.939526
IR	Intact roots	IR04	Susceptible	4	t48	1.0847
IR	Intact roots	IR05	Susceptible	5	t48	1.05015
IR	Intact roots	IR06	Susceptible	6	t48	0.987133
IR	Intact roots	IR07	Susceptible	7	t48	2.11388
IR	Intact roots	IR08	Susceptible	8	t48	2.32444
IR	Intact roots	IR09	Susceptible	9	t48	1.50499
IR	Intact roots	IR10	Susceptible	10	t48	2.70783
IR	Intact roots	IR11	Susceptible	11	t48	2.38324
IR	Intact roots	IR12	Susceptible	12	t48	2.55319
WR	Wounded roots	WR01	Susceptible	1	t48	81.0137
WR	Wounded roots	WR02	Susceptible	2	t48	45.3364
WR	Wounded roots	WR03	Susceptible	3	t48	51.5429
WR	Wounded roots	WR04	Susceptible	4	t48	106.862
WR	Wounded roots	WR05	Susceptible	5	t48	149.864
WR	Wounded roots	WR06	Susceptible	6	t48	52.1883
WR	Wounded roots	WR07	Susceptible	7	t48	232.411
WR	Wounded roots	WR08	Susceptible	8	t48	171.963
WR	Wounded roots	WR09	Susceptible	9	t48	165.44
WR	Wounded roots	WR10	Susceptible	10	t48	202.874
WR	Wounded roots	WR11	Susceptible	11	t48	200.04
WR	Wounded roots	WR12	Susceptible	12	t48	186.274
DXI	Direct xylem inoculation	DXI01	Susceptible	1	t48	275.876
DXI	Direct xylem inoculation	DXI02	Susceptible	2	t48	192.527
DXI	Direct xylem inoculation	DXI03	Susceptible	3	t48	178.71
DXI	Direct xylem inoculation	DXI04	Susceptible	4	t48	157.091
DXI	Direct xylem inoculation	DXI05	Susceptible	5	t48	157.74
DXI	Direct xylem inoculation	DXI06	Susceptible	6	t48	168.699
DXI	Direct xylem inoculation	DXI07	Susceptible	7	t48	164.466
DXI	Direct xylem inoculation	DXI08	Susceptible	8	t48	178.595
DXI	Direct xylem inoculation	DXI09	Susceptible	9	t48	148.977
DXI	Direct xylem inoculation	DXI10	Susceptible	10	t48	157.768
DXI	Direct xylem inoculation	DXI11	Susceptible	11	t48	140.824
DXI	Direct xylem inoculation	DXI12	Susceptible	12	t48	195.393
IR	Intact roots	IR01	Susceptible	1	t49	0.606209
IR	Intact roots	IR02	Susceptible	2	t49	0.935359
IR	Intact roots	IR03	Susceptible	3	t49	0.939526
IR	Intact roots	IR04	Susceptible	4	t49	1.0847
IR	Intact roots	IR05	Susceptible	5	t49	1.05015
IR	Intact roots	IR06	Susceptible	6	t49	0.987133
IR	Intact roots	IR07	Susceptible	7	t49	2.11388
IR	Intact roots	IR08	Susceptible	8	t49	2.32444
IR	Intact roots	IR09	Susceptible	9	t49	1.50499
IR	Intact roots	IR10	Susceptible	10	t49	2.70783
IR	Intact roots	IR11	Susceptible	11	t49	2.38324
IR	Intact roots	IR12	Susceptible	12	t49	2.55319
WR	Wounded roots	WR01	Susceptible	1	t49	81.0137
WR	Wounded roots	WR02	Susceptible	2	t49	45.3364
WR	Wounded roots	WR03	Susceptible	3	t49	51.5429
WR	Wounded roots	WR04	Susceptible	4	t49	106.862
WR	Wounded roots	WR05	Susceptible	5	t49	149.864
WR	Wounded roots	WR06	Susceptible	6	t49	52.1883
WR	Wounded roots	WR07	Susceptible	7	t49	232.411
WR	Wounded roots	WR08	Susceptible	8	t49	171.963
WR	Wounded roots	WR09	Susceptible	9	t49	165.44
WR	Wounded roots	WR10	Susceptible	10	t49	202.874
WR	Wounded roots	WR11	Susceptible	11	t49	200.04
WR	Wounded roots	WR12	Susceptible	12	t49	186.274
DXI	Direct xylem inoculation	DXI01	Susceptible	1	t49	275.876
DXI	Direct xylem inoculation	DXI02	Susceptible	2	t49	192.527
DXI	Direct xylem inoculation	DXI03	Susceptible	3	t49	178.71
DXI	Direct xylem inoculation	DXI04	Susceptible	4	t49	157.091
DXI	Direct xylem inoculation	DXI05	Susceptible	5	t49	157.74
DXI	Direct xylem inoculation	DXI06	Susceptible	6	t49	168.699
DXI	Direct xylem inoculation	DXI07	Susceptible	7	t49	164.466
DXI	Direct xylem inoculation	DXI08	Susceptible	8	t49	178.595
DXI	Direct xylem inoculation	DXI09	Susceptible	9	t49	148.977
DXI	Direct xylem inoculation	DXI10	Susceptible	10	t49	157.768
DXI	Direct xylem inoculation	DXI11	Susceptible	11	t49	140.824
DXI	Direct xylem inoculation	DXI12	Susceptible	12	t49	195.393
IR	Intact roots	IR01	Susceptible	1	t50	0.606209
IR	Intact roots	IR02	Susceptible	2	t50	0.935359
IR	Intact roots	IR03	Susceptible	3	t50	0.939526
IR	Intact roots	IR04	Susceptible	4	t50	1.0847
IR	Intact roots	IR05	Susceptible	5	t50	1.05015
IR	Intact roots	IR06	Susceptible	6	t50	0.987133
IR	Intact roots	IR07	Susceptible	7	t50	2.11388
IR	Intact roots	IR08	Susceptible	8	t50	2.32444
IR	Intact roots	IR09	Susceptible	9	t50	1.50499
IR	Intact roots	IR10	Susceptible	10	t50	2.70783
IR	Intact roots	IR11	Susceptible	11	t50	2.38324
IR	Intact roots	IR12	Susceptible	12	t50	2.55319
WR	Wounded roots	WR01	Susceptible	1	t50	81.0137
WR	Wounded roots	WR02	Susceptible	2	t50	45.3364
WR	Wounded roots	WR03	Susceptible	3	t50	51.5429
WR	Wounded roots	WR04	Susceptible	4	t50	106.862
WR	Wounded roots	WR05	Susceptible	5	t50	149.864
WR	Wounded roots	WR06	Susceptible	6	t50	52.1883
WR	Wounded roots	WR07	Susceptible	7	t50	232.411
WR	Wounded roots	WR08	Susceptible	8	t50	171.963
WR	Wounded roots	WR09	Susceptible	9	t50	165.44
WR	Wounded roots	WR10	Susceptible	10	t50	202.874
WR	Wounded roots	WR11	Susceptible	11	t50	200.04
WR	Wounded roots	WR12	Susceptible	12	t50	186.274
DXI	Direct xylem inoculation	DXI01	Susceptible	1	t50	275.876
DXI	Direct xylem inoculation	DXI02	Susceptible	2	t50	192.527
DXI	Direct xylem inoculation	DXI03	Susceptible	3	t50	178.71
DXI	Direct xylem inoculation	DXI04	Susceptible	4	t50	157.091
DXI	Direct xylem inoculation	DXI05	Susceptible	5	t50	157.74
DXI	Direct xylem inoculation	DXI06	Susceptible	6	t50	168.699
DXI	Direct xylem inoculation	DXI07	Susceptible	7	t50	164.466
DXI	Direct xylem inoculation	DXI08	Susceptible	8	t50	178.595
DXI	Direct xylem inoculation	DXI09	Susceptible	9	t50	148.977
DXI	Direct xylem inoculation	DXI10	Susceptible	10	t50	157.768
DXI	Direct xylem inoculation	DXI11	Susceptible	11	t50	140.824
DXI	Direct xylem inoculation	DXI12	Susceptible	12	t50	195.393
IR	Intact roots	IR01	Susceptible	1	t51	0.606209
IR	Intact roots	IR02	Susceptible	2	t51	0.935359
IR	Intact roots	IR03	Susceptible	3	t51	0.939526
IR	Intact roots	IR04	Susceptible	4	t51	1.0847
IR	Intact roots	IR05	Susceptible	5	t51	1.05015
IR	Intact roots	IR06	Susceptible	6	t51	0.987133
IR	Intact roots	IR07	Susceptible	7	t51	2.11388
IR	Intact roots	IR08	Susceptible	8	t51	2.32444
IR	Intact roots	IR09	Susceptible	9	t51	1.50499
IR	Intact roots	IR10	Susceptible	10	t51	2.70783
IR	Intact roots	IR11	Susceptible	11	t51	2.38324
IR	Intact roots	IR12	Susceptible	12	t51	2.55319
WR	Wounded roots	WR01	Susceptible	1	t51	81.0137
WR	Wounded roots	WR02	Susceptible	2	t51	45.3364
WR	Wounded roots	WR03	Susceptible	3	t51	51.5429
WR	Wounded roots	WR04	Susceptible	4	t51	106.862
WR	Wounded roots	WR05	Susceptible	5	t51	149.864
WR	Wounded roots	WR06	Susceptible	6	t51	52.1883
WR	Wounded roots	WR07	Susceptible	7	t51	232.411
WR	Wounded roots	WR08	Susceptible	8	t51	171.963
WR	Wounded roots	WR09	Susceptible	9	t51	165.44
WR	Wounded roots	WR10	Susceptible	10	t51	202.874
WR	Wounded roots	WR11	Susceptible	11	t51	200.04
WR	Wounded roots	WR12	Susceptible	12	t51	186.274
DXI	Direct xylem inoculation	DXI01	Susceptible	1	t51	275.876
DXI	Direct xylem inoculation	DXI02	Susceptible	2	t51	192.527
DXI	Direct xylem inoculation	DXI03	Susceptible	3	t51	178.71
DXI	Direct xylem inoculation	DXI04	Susceptible	4	t51	157.091
DXI	Direct xylem inoculation	DXI05	Susceptible	5	t51	157.74
DXI	Direct xylem inoculation	DXI06	Susceptible	6	t51	168.699
DXI	Direct xylem inoculation	DXI07	Susceptible	7	t51	164.466
DXI	Direct xylem inoculation	DXI08	Susceptible	8	t51	178.595
DXI	Direct xylem inoculation	DXI09	Susceptible	9	t51	148.977
DXI	Direct xylem inoculation	DXI10	Susceptible	10	t51	157.768
DXI	Direct xylem inoculation	DXI11	Susceptible	11	t51	140.824
DXI	Direct xylem inoculation	DXI12	Susceptible	12	t51	195.393
IR	Intact roots	IR01	Susceptible	1	t52	0.606209
IR	Intact roots	IR02	Susceptible	2	t52	0.935359
IR	Intact roots	IR03	Susceptible	3	t52	0.939526
IR	Intact roots	IR04	Susceptible	4	t52	1.0847
IR	Intact roots	IR05	Susceptible	5	t52	1.05015
IR	Intact roots	IR06	Susceptible	6	t52	0.987133
IR	Intact roots	IR07	Susceptible	7	t52	2.11388
IR	Intact roots	IR08	Susceptible	8	t52	2.32444
IR	Intact roots	IR09	Susceptible	9	t52	1.50499
IR	Intact roots	IR10	Susceptible	10	t52	2.70783
IR	Intact roots	IR11	Susceptible	11	t52	2.38324
IR	Intact roots	IR12	Susceptible	12	t52	2.55319
WR	Wounded roots	WR01	Susceptible	1	t52	81.0137
WR	Wounded roots	WR02	Susceptible	2	t52	45.3364
WR	Wounded roots	WR03	Susceptible	3	t52	51.5429
WR	Wounded roots	WR04	Susceptible	4	t52	106.862
WR	Wounded roots	WR05	Susceptible	5	t52	149.864
WR	Wounded roots	WR06	Susceptible	6	t52	52.1883
WR	Wounded roots	WR07	Susceptible	7	t52	232.411
WR	Wounded roots	WR08	Susceptible	8	t52	171.963
WR	Wounded roots	WR09	Susceptible	9	t52	165.44
WR	Wounded roots	WR10	Susceptible	10	t52	202.874
WR	Wounded roots	WR11	Susceptible	11	t52	200.04
WR	Wounded roots	WR12	Susceptible	12	t52	186.274
DXI	Direct xylem inoculation	DXI01	Susceptible	1	t52	275.876
DXI	Direct xylem inoculation	DXI02	Susceptible	2	t52	192.527
DXI	Direct xylem inoculation	DXI03	Susceptible	3	t52	178.71
DXI	Direct xylem inoculation	DXI04	Susceptible	4	t52	157.091
DXI	Direct xylem inoculation	DXI05	Susceptible	5	t52	157.74
DXI	Direct xylem inoculation	DXI06	Susceptible	6	t52	168.699
DXI	Direct xylem inoculation	DXI07	Susceptible	7	t52	164.466
DXI	Direct xylem inoculation	DXI08	Susceptible	8	t52	178.595
DXI	Direct xylem inoculation	DXI09	Susceptible	9	t52	148.977
DXI	Direct xylem inoculation	DXI10	Susceptible	10	t52	157.768
DXI	Direct xylem inoculation	DXI11	Susceptible	11	t52	140.824
DXI	Direct xylem inoculation	DXI12	Susceptible	12	t52	195.393
IR	Intact roots	IR01	Susceptible	1	t53	0.606209
IR	Intact roots	IR02	Susceptible	2	t53	0.935359
IR	Intact roots	IR03	Susceptible	3	t53	0.939526
IR	Intact roots	IR04	Susceptible	4	t53	1.0847
IR	Intact roots	IR05	Susceptible	5	t53	1.05015
IR	Intact roots	IR06	Susceptible	6	t53	0.987133
IR	Intact roots	IR07	Susceptible	7	t53	2.11388
IR	Intact roots	IR08	Susceptible	8	t53	2.32444
IR	Intact roots	IR09	Susceptible	9	t53	1.50499
IR	Intact roots	IR10	Susceptible	10	t53	2.70783
IR	Intact roots	IR11	Susceptible	11	t53	2.38324
IR	Intact roots	IR12	Susceptible	12	t53	2.55319
WR	Wounded roots	WR01	Susceptible	1	t53	81.0137
WR	Wounded roots	WR02	Susceptible	2	t53	45.3364
WR	Wounded roots	WR03	Susceptible	3	t53	51.5429
WR	Wounded roots	WR04	Susceptible	4	t53	106.862
WR	Wounded roots	WR05	Susceptible	5	t53	149.864
WR	Wounded roots	WR06	Susceptible	6	t53	52.1883
WR	Wounded roots	WR07	Susceptible	7	t53	232.411
WR	Wounded roots	WR08	Susceptible	8	t53	171.963
WR	Wounded roots	WR09	Susceptible	9	t53	165.44
WR	Wounded roots	WR10	Susceptible	10	t53	202.874
WR	Wounded roots	WR11	Susceptible	11	t53	200.04
WR	Wounded roots	WR12	Susceptible	12	t53	186.274
DXI	Direct xylem inoculation	DXI01	Susceptible	1	t53	275.876
DXI	Direct xylem inoculation	DXI02	Susceptible	2	t53	192.527
DXI	Direct xylem inoculation	DXI03	Susceptible	3	t53	178.71
DXI	Direct xylem inoculation	DXI04	Susceptible	4	t53	157.091
DXI	Direct xylem inoculation	DXI05	Susceptible	5	t53	157.74
DXI	Direct xylem inoculation	DXI06	Susceptible	6	t53	168.699
DXI	Direct xylem inoculation	DXI07	Susceptible	7	t53	164.466
DXI	Direct xylem inoculation	DXI08	Susceptible	8	t53	178.595
DXI	Direct xylem inoculation	DXI09	Susceptible	9	t53	148.977
DXI	Direct xylem inoculation	DXI10	Susceptible	10	t53	157.768
DXI	Direct xylem inoculation	DXI11	Susceptible	11	t53	140.824
DXI	Direct xylem inoculation	DXI12	Susceptible	12	t53	195.393
IR	Intact roots	IR01	Susceptible	1	t54	0.606209
IR	Intact roots	IR02	Susceptible	2	t54	0.935359
IR	Intact roots	IR03	Susceptible	3	t54	0.939526
IR	Intact roots	IR04	Susceptible	4	t54	1.0847
IR	Intact roots	IR05	Susceptible	5	t54	1.05015
IR	Intact roots	IR06	Susceptible	6	t54	0.987133
IR	Intact roots	IR07	Susceptible	7	t54	2.11388
IR	Intact roots	IR08	Susceptible	8	t54	2.32444
IR	Intact roots	IR09	Susceptible	9	t54	1.50499
IR	Intact roots	IR10	Susceptible	10	t54	2.70783
IR	Intact roots	IR11	Susceptible	11	t54	2.38324
IR	Intact roots	IR12	Susceptible	12	t54	2.55319
WR	Wounded roots	WR01	Susceptible	1	t54	81.0137
WR	Wounded roots	WR02	Susceptible	2	t54	45.3364
WR	Wounded roots	WR03	Susceptible	3	t54	51.5429
WR	Wounded roots	WR04	Susceptible	4	t54	106.862
WR	Wounded roots	WR05	Susceptible	5	t54	149.864
WR	Wounded roots	WR06	Susceptible	6	t54	52.1883
WR	Wounded roots	WR07	Susceptible	7	t54	232.411
WR	Wounded roots	WR08	Susceptible	8	t54	171.963
WR	Wounded roots	WR09	Susceptible	9	t54	165.44
WR	Wounded roots	WR10	Susceptible	10	t54	202.874
WR	Wounded roots	WR11	Susceptible	11	t54	200.04
WR	Wounded roots	WR12	Susceptible	12	t54	186.274
DXI	Direct xylem inoculation	DXI01	Susceptible	1	t54	275.876
DXI	Direct xylem inoculation	DXI02	Susceptible	2	t54	192.527
DXI	Direct xylem inoculation	DXI03	Susceptible	3	t54	178.71
DXI	Direct xylem inoculation	DXI04	Susceptible	4	t54	157.091
DXI	Direct xylem inoculation	DXI05	Susceptible	5	t54	157.74
DXI	Direct xylem inoculation	DXI06	Susceptible	6	t54	168.699
DXI	Direct xylem inoculation	DXI07	Susceptible	7	t54	164.466
DXI	Direct xylem inoculation	DXI08	Susceptible	8	t54	178.595
DXI	Direct xylem inoculation	DXI09	Susceptible	9	t54	148.977
DXI	Direct xylem inoculation	DXI10	Susceptible	10	t54	157.768
DXI	Direct xylem inoculation	DXI11	Susceptible	11	t54	140.824
DXI	Direct xylem inoculation	DXI12	Susceptible	12	t54	195.393
IR	Intact roots	IR01	Susceptible	1	t55	0.606209
IR	Intact roots	IR02	Susceptible	2	t55	0.935359
IR	Intact roots	IR03	Susceptible	3	t55	0.939526
IR	Intact roots	IR04	Susceptible	4	t55	1.0847
IR	Intact roots	IR05	Susceptible	5	t55	1.05015
IR	Intact roots	IR06	Susceptible	6	t55	0.987133
IR	Intact roots	IR07	Susceptible	7	t55	2.11388
IR	Intact roots	IR08	Susceptible	8	t55	2.32444
IR	Intact roots	IR09	Susceptible	9	t55	1.50499
IR	Intact roots	IR10	Susceptible	10	t55	2.70783
IR	Intact roots	IR11	Susceptible	11	t55	2.38324
IR	Intact roots	IR12	Susceptible	12	t55	2.55319
WR	Wounded roots	WR01	Susceptible	1	t55	81.0137
WR	Wounded roots	WR02	Susceptible	2	t55	45.3364
WR	Wounded roots	WR03	Susceptible	3	t55	51.5429
WR	Wounded roots	WR04	Susceptible	4	t55	106.862
WR	Wounded roots	WR05	Susceptible	5	t55	149.864
WR	Wounded roots	WR06	Susceptible	6	t55	52.1883
WR	Wounded roots	WR07	Susceptible	7	t55	232.411
WR	Wounded roots	WR08	Susceptible	8	t55	171.963
WR	Wounded roots	WR09	Susceptible	9	t55	165.44
WR	Wounded roots	WR10	Susceptible	10	t55	202.874
WR	Wounded roots	WR11	Susceptible	11	t55	200.04
WR	Wounded roots	WR12	Susceptible	12	t55	186.274
DXI	Direct xylem inoculation	DXI01	Susceptible	1	t55	275.876
DXI	Direct xylem inoculation	DXI02	Susceptible	2	t55	192.527
DXI	Direct xylem inoculation	DXI03	Susceptible	3	t55	178.71
DXI	Direct xylem inoculation	DXI04	Susceptible	4	t55	157.091
DXI	Direct xylem inoculation	DXI05	Susceptible	5	t55	157.74
DXI	Direct xylem inoculation	DXI06	Susceptible	6	t55	168.699
DXI	Direct xylem inoculation	DXI07	Susceptible	7	t55	164.466
DXI	Direct xylem inoculation	DXI08	Susceptible	8	t55	178.595
DXI	Direct xylem inoculation	DXI09	Susceptible	9	t55	148.977
DXI	Direct xylem inoculation	DXI10	Susceptible	10	t55	157.768
DXI	Direct xylem inoculation	DXI11	Susceptible	11	t55	140.824
DXI	Direct xylem inoculation	DXI12	Susceptible	12	t55	195.393
IR	Intact roots	IR01	Susceptible	1	t56	0.606209
IR	Intact roots	IR02	Susceptible	2	t56	0.935359
IR	Intact roots	IR03	Susceptible	3	t56	0.939526
IR	Intact roots	IR04	Susceptible	4	t56	1.0847
IR	Intact roots	IR05	Susceptible	5	t56	1.05015
IR	Intact roots	IR06	Susceptible	6	t56	0.987133
IR	Intact roots	IR07	Susceptible	7	t56	2.11388
IR	Intact roots	IR08	Susceptible	8	t56	2.32444
IR	Intact roots	IR09	Susceptible	9	t56	1.50499
IR	Intact roots	IR10	Susceptible	10	t56	2.70783
IR	Intact roots	IR11	Susceptible	11	t56	2.38324
IR	Intact roots	IR12	Susceptible	12	t56	2.55319
WR	Wounded roots	WR01	Susceptible	1	t56	81.0137
WR	Wounded roots	WR02	Susceptible	2	t56	45.3364
WR	Wounded roots	WR03	Susceptible	3	t56	51.5429
WR	Wounded roots	WR04	Susceptible	4	t56	106.862
WR	Wounded roots	WR05	Susceptible	5	t56	149.864
WR	Wounded roots	WR06	Susceptible	6	t56	52.1883
WR	Wounded roots	WR07	Susceptible	7	t56	232.411
[truncated: 4,481 more rows]

## Sheet: Figure 4a
Inoculation	Discription	InoculationID	Cultivar	Repeat	Type6	Shannon
IR	Intact roots	IR01	Susceptible	1	S_IR	0.151231
IR	Intact roots	IR02	Susceptible	2	S_IR	0.0422358
IR	Intact roots	IR03	Susceptible	3	S_IR	0.0700066
IR	Intact roots	IR04	Susceptible	4	S_IR	0.0576761
IR	Intact roots	IR05	Susceptible	5	S_IR	0.432497
IR	Intact roots	IR06	Susceptible	6	S_IR	0.803993
IR	Intact roots	IR07	Susceptible	7	S_IR	2.54658
IR	Intact roots	IR08	Susceptible	8	S_IR	1.60349
IR	Intact roots	IR09	Susceptible	9	S_IR	0.306593
IR	Intact roots	IR10	Susceptible	10	S_IR	2.52231
IR	Intact roots	IR11	Susceptible	11	S_IR	2.19402
IR	Intact roots	IR12	Susceptible	12	S_IR	2.22089
WR	Wounded roots	WR01	Susceptible	1	S_WR	5.67416
WR	Wounded roots	WR02	Susceptible	2	S_WR	5.46681
WR	Wounded roots	WR03	Susceptible	3	S_WR	5.47216
WR	Wounded roots	WR04	Susceptible	4	S_WR	5.7288
WR	Wounded roots	WR05	Susceptible	5	S_WR	5.86017
WR	Wounded roots	WR06	Susceptible	6	S_WR	5.47551
WR	Wounded roots	WR07	Susceptible	7	S_WR	5.79924
WR	Wounded roots	WR08	Susceptible	8	S_WR	5.72249
WR	Wounded roots	WR09	Susceptible	9	S_WR	5.70626
WR	Wounded roots	WR10	Susceptible	10	S_WR	5.74217
WR	Wounded roots	WR11	Susceptible	11	S_WR	5.75551
WR	Wounded roots	WR12	Susceptible	12	S_WR	5.74944
DXI	Direct xylem inoculation	DXI01	Susceptible	1	S_DXI	5.94589
DXI	Direct xylem inoculation	DXI02	Susceptible	2	S_DXI	5.80158
DXI	Direct xylem inoculation	DXI03	Susceptible	3	S_DXI	5.82917
DXI	Direct xylem inoculation	DXI04	Susceptible	4	S_DXI	5.84712
DXI	Direct xylem inoculation	DXI05	Susceptible	5	S_DXI	5.83418
DXI	Direct xylem inoculation	DXI06	Susceptible	6	S_DXI	5.79225
DXI	Direct xylem inoculation	DXI07	Susceptible	7	S_DXI	5.87408
DXI	Direct xylem inoculation	DXI08	Susceptible	8	S_DXI	5.80056
DXI	Direct xylem inoculation	DXI09	Susceptible	9	S_DXI	5.7127
DXI	Direct xylem inoculation	DXI10	Susceptible	10	S_DXI	5.80825
DXI	Direct xylem inoculation	DXI11	Susceptible	11	S_DXI	5.77337
DXI	Direct xylem inoculation	DXI12	Susceptible	12	S_DXI	5.89832

## Sheet: Figure 4b
Inoculation	Discription	InoculationID	Cultivar	Repeat	Shannon
IR	Intact roots	IR01	Resistant	1	3.81172
IR	Intact roots	IR02	Resistant	2	4.73096
IR	Intact roots	IR03	Resistant	3	1.49282
IR	Intact roots	IR04	Resistant	4	1.56882
IR	Intact roots	IR05	Resistant	5	2.91315
IR	Intact roots	IR06	Resistant	6	0.0422724
IR	Intact roots	IR07	Resistant	7	0.932664
IR	Intact roots	IR08	Resistant	8	1.98056
IR	Intact roots	IR09	Resistant	9	2.67471
IR	Intact roots	IR10	Resistant	10	0.363934
IR	Intact roots	IR11	Resistant	11	1.42958
IR	Intact roots	IR12	Resistant	12	1.83532
WR	Wounded roots	WR01	Resistant	1	4.75118
WR	Wounded roots	WR02	Resistant	2	5.84893
WR	Wounded roots	WR03	Resistant	3	4.89179
WR	Wounded roots	WR04	Resistant	4	5.3261
WR	Wounded roots	WR05	Resistant	5	5.64794
WR	Wounded roots	WR06	Resistant	6	4.69823
WR	Wounded roots	WR07	Resistant	7	4.46222
WR	Wounded roots	WR08	Resistant	8	3.71798
WR	Wounded roots	WR09	Resistant	9	4.81145
WR	Wounded roots	WR10	Resistant	10	5.51227
WR	Wounded roots	WR11	Resistant	11	5.06726
WR	Wounded roots	WR12	Resistant	12	5.40014
DXI	Direct xylem inoculation	DXI01	Resistant	1	5.71862
DXI	Direct xylem inoculation	DXI02	Resistant	2	5.61131
DXI	Direct xylem inoculation	DXI03	Resistant	3	5.72445
DXI	Direct xylem inoculation	DXI04	Resistant	4	5.69788
DXI	Direct xylem inoculation	DXI05	Resistant	5	5.59852
DXI	Direct xylem inoculation	DXI06	Resistant	6	5.67781
DXI	Direct xylem inoculation	DXI07	Resistant	7	5.71862
DXI	Direct xylem inoculation	DXI08	Resistant	8	5.61131
DXI	Direct xylem inoculation	DXI09	Resistant	9	5.72445
DXI	Direct xylem inoculation	DXI10	Resistant	10	5.69788
DXI	Direct xylem inoculation	DXI11	Resistant	11	5.59852
DXI	Direct xylem inoculation	DXI12	Resistant	12	5.67781

## Sheet: Figure 4c
Inoculation	Discription	InoculationID	Cultivar	Repeat	Nb	Shannon
IR	Intact roots	IR01	Susceptible	1	0.606209	0.151231
IR	Intact roots	IR02	Susceptible	2	0.935359	0.0422358
IR	Intact roots	IR03	Susceptible	3	0.939526	0.0700066
IR	Intact roots	IR04	Susceptible	4	1.0847	0.0576761
IR	Intact roots	IR05	Susceptible	5	1.05015	0.432497
IR	Intact roots	IR06	Susceptible	6	0.987133	0.803993
IR	Intact roots	IR07	Susceptible	7	2.11388	2.54658
IR	Intact roots	IR08	Susceptible	8	2.32444	1.60349
IR	Intact roots	IR09	Susceptible	9	1.50499	0.306593
IR	Intact roots	IR10	Susceptible	10	2.70783	2.52231
IR	Intact roots	IR11	Susceptible	11	2.38324	2.19402
IR	Intact roots	IR12	Susceptible	12	2.55319	2.22089
WR	Wounded roots	WR01	Susceptible	1	81.0137	5.67416
WR	Wounded roots	WR02	Susceptible	2	45.3364	5.46681
WR	Wounded roots	WR03	Susceptible	3	51.5429	5.47216
WR	Wounded roots	WR04	Susceptible	4	106.862	5.7288
WR	Wounded roots	WR05	Susceptible	5	149.864	5.86017
WR	Wounded roots	WR06	Susceptible	6	52.1883	5.47551
WR	Wounded roots	WR07	Susceptible	7	232.411	5.79924
WR	Wounded roots	WR08	Susceptible	8	171.963	5.72249
WR	Wounded roots	WR09	Susceptible	9	165.44	5.70626
WR	Wounded roots	WR10	Susceptible	10	202.874	5.74217
WR	Wounded roots	WR11	Susceptible	11	200.04	5.75551
WR	Wounded roots	WR12	Susceptible	12	186.274	5.74944
DXI	Direct xylem inoculation	DXI01	Susceptible	1	275.876	5.94589
DXI	Direct xylem inoculation	DXI02	Susceptible	2	192.527	5.80158
DXI	Direct xylem inoculation	DXI03	Susceptible	3	178.71	5.82917
DXI	Direct xylem inoculation	DXI04	Susceptible	4	157.091	5.84712
DXI	Direct xylem inoculation	DXI05	Susceptible	5	157.74	5.83418
DXI	Direct xylem inoculation	DXI06	Susceptible	6	168.699	5.79225
DXI	Direct xylem inoculation	DXI07	Susceptible	7	164.466	5.87408
DXI	Direct xylem inoculation	DXI08	Susceptible	8	178.595	5.80056
DXI	Direct xylem inoculation	DXI09	Susceptible	9	148.977	5.7127
DXI	Direct xylem inoculation	DXI10	Susceptible	10	157.768	5.80825
DXI	Direct xylem inoculation	DXI11	Susceptible	11	140.824	5.77337
DXI	Direct xylem inoculation	DXI12	Susceptible	12	195.393	5.89832
IR	Intact roots	IR01	Resistant	1	12.5312	3.81172
IR	Intact roots	IR02	Resistant	2	16.6291	4.73096
IR	Intact roots	IR03	Resistant	3	2.06697	1.49282
IR	Intact roots	IR04	Resistant	4	3.29794	1.56882
IR	Intact roots	IR05	Resistant	5	8.33054	2.91315
IR	Intact roots	IR06	Resistant	6	1.36573	0.0422724
IR	Intact roots	IR07	Resistant	7	1.82814	0.932664
IR	Intact roots	IR08	Resistant	8	3.79641	1.98056
IR	Intact roots	IR09	Resistant	9	3.03376	2.67471
IR	Intact roots	IR10	Resistant	10	1.46389	0.363934
IR	Intact roots	IR11	Resistant	11	2.69225	1.42958
IR	Intact roots	IR12	Resistant	12	2.54373	1.83532
WR	Wounded roots	WR01	Resistant	1	25.1209	4.75118
WR	Wounded roots	WR02	Resistant	2	147.554	5.84893
WR	Wounded roots	WR03	Resistant	3	25.8353	4.89179
WR	Wounded roots	WR04	Resistant	4	39.955	5.3261
WR	Wounded roots	WR05	Resistant	5	89.4046	5.64794
WR	Wounded roots	WR06	Resistant	6	31.3676	4.69823
WR	Wounded roots	WR07	Resistant	7	13.7695	4.46222
WR	Wounded roots	WR08	Resistant	8	7.75368	3.71798
WR	Wounded roots	WR09	Resistant	9	17.9345	4.81145
WR	Wounded roots	WR10	Resistant	10	62.0676	5.51227
WR	Wounded roots	WR11	Resistant	11	27.7101	5.06726
WR	Wounded roots	WR12	Resistant	12	44.395	5.40014
DXI	Direct xylem inoculation	DXI01	Resistant	1	84.4061	5.71862
DXI	Direct xylem inoculation	DXI02	Resistant	2	62.8901	5.61131
DXI	Direct xylem inoculation	DXI03	Resistant	3	94.2866	5.72445
DXI	Direct xylem inoculation	DXI04	Resistant	4	80.3741	5.69788
DXI	Direct xylem inoculation	DXI05	Resistant	5	71.3066	5.59852
DXI	Direct xylem inoculation	DXI06	Resistant	6	83.2338	5.67781
DXI	Direct xylem inoculation	DXI07	Resistant	7	84.4061	5.71862
DXI	Direct xylem inoculation	DXI08	Resistant	8	62.8901	5.61131
DXI	Direct xylem inoculation	DXI09	Resistant	9	94.2866	5.72445
DXI	Direct xylem inoculation	DXI10	Resistant	10	80.3741	5.69788
DXI	Direct xylem inoculation	DXI11	Resistant	11	71.3066	5.59852
DXI	Direct xylem inoculation	DXI12	Resistant	12	83.2338	5.67781

## Sheet: Figure 4d
Inoculation	Discription	InoculationID	Cultivar	Repeat	PCo1	PCo2
IR	Intact roots	IR01	Susceptible	1	-0.48539	-0.177421
IR	Intact roots	IR02	Susceptible	2	-0.542325	0.347541
IR	Intact roots	IR03	Susceptible	3	-0.533716	0.351918
IR	Intact roots	IR04	Susceptible	4	-0.5396	0.073208
IR	Intact roots	IR05	Susceptible	5	-0.405114	0.0344979
IR	Intact roots	IR06	Susceptible	6	-0.454801	0.0154736
IR	Intact roots	IR07	Susceptible	7	-0.242956	0.0806163
IR	Intact roots	IR08	Susceptible	8	-0.266679	0.0197193
IR	Intact roots	IR09	Susceptible	9	-0.434872	-0.329473
IR	Intact roots	IR10	Susceptible	10	-0.312611	0.156554
IR	Intact roots	IR11	Susceptible	11	-0.224429	-0.337696
IR	Intact roots	IR12	Susceptible	12	-0.383009	0.117415
WR	Wounded roots	WR01	Susceptible	1	0.177259	-0.000955004
WR	Wounded roots	WR02	Susceptible	2	0.168375	-0.00579516
WR	Wounded roots	WR03	Susceptible	3	0.170947	-0.00898877
WR	Wounded roots	WR04	Susceptible	4	0.178649	0.00102386
WR	Wounded roots	WR05	Susceptible	5	0.177425	0.0128786
WR	Wounded roots	WR06	Susceptible	6	0.170384	-0.00724147
WR	Wounded roots	WR07	Susceptible	7	0.188703	0.0672107
WR	Wounded roots	WR08	Susceptible	8	0.187701	0.0634486
WR	Wounded roots	WR09	Susceptible	9	0.187643	0.0625773
WR	Wounded roots	WR10	Susceptible	10	0.184914	0.0545464
WR	Wounded roots	WR11	Susceptible	11	0.183676	0.0560122
WR	Wounded roots	WR12	Susceptible	12	0.182376	0.0513346
DXI	Direct xylem inoculation	DXI01	Susceptible	1	0.175902	0.0304541
DXI	Direct xylem inoculation	DXI02	Susceptible	2	0.174521	0.0252966
DXI	Direct xylem inoculation	DXI03	Susceptible	3	0.169456	0.0109235
DXI	Direct xylem inoculation	DXI04	Susceptible	4	0.176617	0.013623
DXI	Direct xylem inoculation	DXI05	Susceptible	5	0.174827	0.0139335
DXI	Direct xylem inoculation	DXI06	Susceptible	6	0.176312	0.0125244
DXI	Direct xylem inoculation	DXI07	Susceptible	7	0.177815	0.0223766
DXI	Direct xylem inoculation	DXI08	Susceptible	8	0.174292	0.0261502
DXI	Direct xylem inoculation	DXI09	Susceptible	9	0.167432	0.0208604
DXI	Direct xylem inoculation	DXI10	Susceptible	10	0.171111	0.0350831
DXI	Direct xylem inoculation	DXI11	Susceptible	11	0.173393	0.018286
DXI	Direct xylem inoculation	DXI12	Susceptible	12	0.174591	0.0243494

## Sheet: Figure 4e
Inoculation	Discription	InoculationID	Cultivar	Repeat	PCo1	PCo2
IR	Intact roots	IR01	Resistant	1	-0.060551	-0.101031
IR	Intact roots	IR02	Resistant	2	0.114791	0.00236588
IR	Intact roots	IR03	Resistant	3	-0.241744	0.0301142
IR	Intact roots	IR04	Resistant	4	-0.450262	-0.0094884
IR	Intact roots	IR05	Resistant	5	-0.262507	-0.346877
IR	Intact roots	IR06	Resistant	6	-0.498049	0.116525
IR	Intact roots	IR07	Resistant	7	-0.342974	-0.0783961
IR	Intact roots	IR08	Resistant	8	-0.232403	-0.260131
IR	Intact roots	IR09	Resistant	9	-0.0374622	-0.0523198
IR	Intact roots	IR10	Resistant	10	-0.41592	-0.041622
IR	Intact roots	IR11	Resistant	11	-0.381867	0.014449
IR	Intact roots	IR12	Resistant	12	-0.212997	-0.0595995
WR	Wounded roots	WR01	Resistant	1	0.132513	-0.0713476
WR	Wounded roots	WR02	Resistant	2	0.167224	0.0248226
WR	Wounded roots	WR03	Resistant	3	0.114866	0.113609
WR	Wounded roots	WR04	Resistant	4	0.160529	-0.0239198
WR	Wounded roots	WR05	Resistant	5	0.155599	0.0159458
WR	Wounded roots	WR06	Resistant	6	0.0768441	-0.0773549
WR	Wounded roots	WR07	Resistant	7	0.0532415	-0.00799928
WR	Wounded roots	WR08	Resistant	8	0.0528148	-0.115523
WR	Wounded roots	WR09	Resistant	9	0.113574	-0.0230663
WR	Wounded roots	WR10	Resistant	10	0.158659	0.0148003
WR	Wounded roots	WR11	Resistant	11	0.152077	-0.0202533
WR	Wounded roots	WR12	Resistant	12	0.164655	-0.0168813
DXI	Direct xylem inoculation	DXI01	Resistant	1	0.174305	0.00387877
DXI	Direct xylem inoculation	DXI02	Resistant	2	0.17325	0.00387302
DXI	Direct xylem inoculation	DXI03	Resistant	3	0.176775	0.00224972
DXI	Direct xylem inoculation	DXI04	Resistant	4	0.175923	0.00193744
DXI	Direct xylem inoculation	DXI05	Resistant	5	0.174179	-0.00282531
DXI	Direct xylem inoculation	DXI06	Resistant	6	0.175832	0.00134343
DXI	Direct xylem inoculation	DXI07	Resistant	7	0.174305	0.00387877
DXI	Direct xylem inoculation	DXI08	Resistant	8	0.17325	0.00387302
DXI	Direct xylem inoculation	DXI09	Resistant	9	0.176775	0.00224972
DXI	Direct xylem inoculation	DXI10	Resistant	10	0.175923	0.00193744
DXI	Direct xylem inoculation	DXI11	Resistant	11	0.174179	-0.00282531
DXI	Direct xylem inoculation	DXI12	Resistant	12	0.175832	0.00134343
IR	Intact roots	IR01	Resistant	1
IR	Intact roots	IR02	Resistant	2
IR	Intact roots	IR03	Resistant	3
IR	Intact roots	IR04	Resistant	4
IR	Intact roots	IR05	Resistant	5
IR	Intact roots	IR06	Resistant	6
IR	Intact roots	IR07	Resistant	7
IR	Intact roots	IR08	Resistant	8
IR	Intact roots	IR09	Resistant	9
IR	Intact roots	IR10	Resistant	10
IR	Intact roots	IR11	Resistant	11
IR	Intact roots	IR12	Resistant	12
WR	Wounded roots	WR01	Resistant	1
WR	Wounded roots	WR02	Resistant	2
WR	Wounded roots	WR03	Resistant	3
WR	Wounded roots	WR04	Resistant	4
WR	Wounded roots	WR05	Resistant	5
WR	Wounded roots	WR06	Resistant	6
WR	Wounded roots	WR07	Resistant	7
WR	Wounded roots	WR08	Resistant	8
WR	Wounded roots	WR09	Resistant	9
WR	Wounded roots	WR10	Resistant	10
WR	Wounded roots	WR11	Resistant	11
WR	Wounded roots	WR12	Resistant	12
DXI	Direct xylem inoculation	DXI01	Resistant	1
DXI	Direct xylem inoculation	DXI02	Resistant	2
DXI	Direct xylem inoculation	DXI03	Resistant	3
DXI	Direct xylem inoculation	DXI04	Resistant	4
DXI	Direct xylem inoculation	DXI05	Resistant	5
DXI	Direct xylem inoculation	DXI06	Resistant	6
DXI	Direct xylem inoculation	DXI07	Resistant	7
DXI	Direct xylem inoculation	DXI08	Resistant	8
DXI	Direct xylem inoculation	DXI09	Resistant	9
DXI	Direct xylem inoculation	DXI10	Resistant	10
DXI	Direct xylem inoculation	DXI11	Resistant	11
DXI	Direct xylem inoculation	DXI12	Resistant	12

[truncated: 25 more sheets: Figure 4f, Figure 5a, Figure 5b, Figure 5c, Supplement Figure 1a, Supplement Figure 1b, Supplement Figure 1c, Supplement Figure 1d, Supplement Figure 1e, Supplement Figure 2, Supplement Figure 3, Supplement Figure 4a, Supplement Figure 4b, Supplement Figure 5a, Supplement Figure 5b, Supplement Figure 5c, Supplement Figure 5d, Supplement Figure 5e, Supplement Figure 6a, Supplement Figure 6b …]
